# Supplementary material for: Development and evaluation of an open source software tool for deidentification of pathology reports
Source: BMC Med Inform Decis Mak. 2006 Mar 6;6:12. doi: 10.1186/1472-6947-6-12 (PMC1421388; doi:10.1186/1472-6947-6-12)
Supplement: Additional File 2 — HMS Scrubber version 1.0 beta distribution files. This archive contains all of the java code and supporting files needed to install and run the scrubber (provided that the needed versions of Java, MySQL and JDOM are present). [file 1472-6947-6-12-S2.zip › TestCaseOutput/testcase.xml]

<?xml version="1.0" encoding="UTF-8"?><Envelope xmlns:xsi="http://www.w3.org/2001/XMLSchema-instance"  xsi:noNamespaceSchemaLocation="variable.xsd" ><Header><Identifiers><FirstName>Doe</FirstName><LastName>John</LastName><DateOfBirth>1940-01-01</DateOfBirth><SSN>123456789</SSN><AccessionNumber>05-0001D</AccessionNumber><LocalMRN>7654321</LocalMRN><Source>ANY</Source></Identifiers></Header><Body><PathologyCase TissueAcquisitionDate="2005-01-01" >
<Codes>
<Code Source="UMLS">C0011900</Code>
<Code Source="UMLS">C0225317</Code>
</Codes>
<Clinical><Patient><Age Units="years" >65</Age><Gender>M</Gender></Patient></Clinical><BillingDiagnosis Type="LightMicroscopy" ><Term Code="T1X010"  Source="SNOMED" ></Term><Term Code="M88500"  Source="SNOMED" ></Term></BillingDiagnosis><Specimen Key="00" Type="Surgical">
<SpecimenAcquisitionProcedure>
<Term Code="C0011900" Source="UMLS">DIAGNOSIS</Term>
</SpecimenAcquisitionProcedure>
<Topology>
<Term Code="C0225317" Source="UMLS">Soft tissue</Term>
</Topology>
<Topology>
<Term Code="C0040300" Source="UMLS">tissue</Term>
</Topology>
<Topology>
<Term Code="C0003792" Source="UMLS">arm</Term>
</Topology>

<Diagnosis>
<Term Code="C0206632" Source="UMLS">Angiolipomas</Term>

</Diagnosis>
</Specimen><Specimen Key="1" ></Specimen><GrossDescriptionText><![CDATA[SPECIMEN SUBMITTED: SKIN ARM X 2.
Clinical:  None noted. 
Gross: 
 
The specimen was received fresh labeled with "John Doe" and "arm lesion" and consists of two fragments of tan soft tissue measuring 1.1 x 1.1 x 1.0 cm and 1.4 x 0.5 x 0.4 cm respectively. The larger lesion is inked in black the smaller lesion is inked in blue, both fragments are serially sectioned and entirely submitted as follows: A-B = larger fragments, C = smaller fragments.]]></GrossDescriptionText><DiagnosisText><![CDATA[DIAGNOSIS: 

Soft tissue, arm  :
 
     Lipomas  two .]]></DiagnosisText><FullReportText><![CDATA[SPECIMEN SUBMITTED: SKIN ARM X 2.
DIAGNOSIS: 

Soft tissue, arm  :
 
     Lipomas  two .

Clinical:  None noted. 
Gross: 
 
The specimen was received fresh labeled with "John Doe" and "arm lesion" and consists of two fragments of tan soft tissue measuring 1.1 x 1.1 x 1.0 cm and 1.4 x 0.5 x 0.4 cm respectively. The larger lesion is inked in  black the smaller lesion is inked in blue, both fragments are serially sectioned and entirely submitted as follows: A-B = larger fragments, C = smaller fragments.]]></FullReportText></PathologyCase></Body></Envelope>
