# Supplementary material for: Development and evaluation of an open source software tool for deidentification of pathology reports
Source: BMC Med Inform Decis Mak. 2006 Mar 6;6:12. doi: 10.1186/1472-6947-6-12 (PMC1421388; doi:10.1186/1472-6947-6-12)
Supplement: Additional File 2 — HMS Scrubber version 1.0 beta distribution files. This archive contains all of the java code and supporting files needed to install and run the scrubber (provided that the needed versions of Java, MySQL and JDOM are present). [file 1472-6947-6-12-S2.zip › XMLSchema/CHIRPS5.0.6.xsd]

<?xml version="1.0" encoding="UTF-8"?>
<xs:schema xmlns:xs="http://www.w3.org/2001/XMLSchema" elementFormDefault="qualified">
	<xs:include schemaLocation="BreastCancerSynopticReport.xsd"/>
	<xs:include schemaLocation="ProstateCancerSynopticReport.xsd"/>
	<xs:include schemaLocation="BrainCancerSynopticReport.xsd"/>
	<xs:include schemaLocation="ColonCancerSynopticReport.xsd"/>
	<!-- Schema version 5.0.   Last Modified 02/18/04 by Ana Holzbach.
                Revision notes:
               v.5.0.6 (04/04/04)
               	    1. Made Age element optional per discussion at the last tech conference call. 
               v.5.0.5 (03/19/04)
               	    1. Renamed the CodeAndSource attribute group "CodeSourceAssertion"
               	    2. Restored the old CodeAndSource attribute group, now with Code and Source both required, to be used with variables that need to be coded (e.g. Gender) but are not subject to Negation.
                        3. Changes in the Gender element (PatientType):
                        		- Added CodeAndSource attribute group                       
                        		- Gender now extends the new GenderEnum simple type holding the possible values for Gender (U, F, M, T).
                v.5.0.4 (02/18/04):
                        1. Eliminated the PathologicStage element and replaced it with a modified SynopticReport element. The SynopticReport element is abstract and can be extended for specific types of tumors such as Brain, Breast, Prostate, Colon, etc. The definitions of the specific Synoptic Reports will be in separate files, "included" by this schema. The basic elements of the SynopticReport are now:
                                -  Instance: an integer that specifies primary or recurrent tumors - it will be 1 for first diagnosis of tumor,                                    2,3,4... for recurrent tumors.
                                - TNM with Source, Version, T, N, and M
                                - Histological Type
                                - Dimensions of tumor (0 to 3 repeats)
                                - Differentiation (WellDifferentiated, ModeratelyDifferentiated, PoorlyDifferentiated).
                            Use of the abstract SynopticReport type will require an attribute xsi:type specifying the type of Synoptic Report to be applied, e.g.: <SynopticReport xsi:type="BreastCancerSynopticReportType"/>
                            Specific-tumor synoptic reports have been constructed for Breast, Brain, Colon and Prostate cancer based on the CAP checklists available at www.cap.org.
                        2. Added Topology node(s) at the same level as Diagnosis within Specimen. This will be the fundamental Topology/Diagnosis pair to model. There is also an optional Topology node under the Specimen's diagnosis to allow for possible diagnosis-specific topologies.
                        3. Eliminated the revision element from DiagnosisType, since Terms that have been revised are no longer valid and should be replaced with the new ones. 
                        4. Removed MajorHistologicalDiagnosis, MinorHistologicalDiagnosis, Definitive and Suspicious from the Type attribute in DiagnosisType, as they are different in character from the rest of the attributes on the list. Replaced them with LightMicroscopy.
                        5. Added a Certainty attribute to DiagnosisType, with values Definitive, Suspicious and Possible.
                        6. Eliminated elements physiologic_time and production_time from PathologyCase, as they are redundant with ReportDate.
                        7. Elimated the element tissue_type from SpecimenType (theTopology elements should be used for this purpose).
                        8. Eliminated the preparation element from SpecimenType, and moved it into the StudyType.
                        9. Added an element Study (of StudyType) to the SpecimenType.
                        10. Simplified the attribute Type in SpecimenType to include the following choices: Surgical, Autopsy, GynCytology, NonGynCytology, FineNeedleAspirate, BodyFluid, PeripheralBlood and BoneMarrow.
                        11. Added Routine Histology to the list of choices in the Type attribute of StudyType. 
                        12. Eliminated the elements of the IdentifiersType as global elements (they now exist only as part of IdentifiersType).
                v.5.0.3 (1/15/04):
                        1. Eliminated AccessionNumber attribute from PathologyCase per Pittsburgh request, for use by a trusted broker system.
                        2. Added an attribute "Assertion" to the CodeAndSource attribute group in ConceptType to allow specification of negation or affirmation within the concept. The "Assertion" attribute is optional, enumerated with the following choices: Affirmation, Negation, Nil. Lack of an Assertion attribute implies affirmation. Nil implies "unknown".
                v.5.0.2 (7/8/03):
                        1. Indentifiers (FirstName, LastName, SSN, AccessionNumber, LocalMRN, Source) changed to minOccurs=0 per Pittsburgh request. 
                        2. Restriction pattern <xs:pattern value="\w*"/> removed from FirstName per UCLA request.
                v.5.0.1 (1/15/03):
                        1. DiagnosisType changed to allow Term to be maxOccurs="unbounded"
                v.5.0 (1/7/03):
                        1. The FirstName element is now constrained as an alphanumeric (A-Z, 0-9, _)
                        2. All through the schema the misspelling "SpecimenAquisition..." was corrected ("...Acquisition...")
                        3. BillingDiagnosis element is now optional, and for those that want more than one BillingDiagnosis, they should use the following technique: 
                            Since BillingDiagnosis is itself of type DiagnosisType, you can have a Term element and any number of Modifier elements.
                            Therefore, use the Term for the primary billing diagnosis, and any number of Modifier elements for all the additional diagnoses.
                                    
                v.4.6 (8/19/02):
                        Envelope schema elements added; there seemed to be some 'problem' validating a document that contained references to 
                        2 schemas.
                        = David Berkowicz.
                        ps: note the name change of this file.
                
                v.1.0 (4/2/02):
                        Per "Minutes from the CHIRPS Tech meeting 4-17-02", REQUIRED ELEMENTS that would serve to populate demonstration CHIRPS nodes in the fall are:
                        1.  "FulReportText"
                        2.  "Age"
                        3.  "Gender"
                        4.  "TissueAcquisitionDate" (Date of procedure)
                        5.  "Specimen"
                        6.  "GrossDescriptionText"
                        7.  "DiagnosisText"
                Accordingly, these 7 fields above have been coded as Required elements or attributes within this schema.
                None of these required elements are nillable, meaning they must contain *something*.
                For consistency, would recommend the use of "N/A" if no data available, but in practice, this means that report should not be submitted.
                NOTE: Generally, Mixed case elements = CHIRP-derived elements.  Lower case, underscore elements = elements derived from INDY Model.
                NOTE: The defaults for schema elements, unless otherwise stated, are minOccurrs="1" and maxOccurrs="1"

         -->
	<!-- Envelope and Identifier (for the hash functions) definitions -->
	<xs:element name="Envelope" type="EnvelopeType"/>
	<xs:complexType name="IdentifiersType">
		<xs:sequence>
			<xs:element name="FirstName" minOccurs="0">
				<xs:simpleType>
					<xs:restriction base="xs:string"/>
				</xs:simpleType>
			</xs:element>
			<xs:element name="LastName" type="xs:string" minOccurs="0"/>
			<xs:element name="DateOfBirth" type="xs:date" minOccurs="0"/>
			<xs:element name="SSN" type="xs:string" minOccurs="0"/>
			<xs:element name="AccessionNumber" type="xs:string" minOccurs="0"/>
			<xs:element name="LocalMRN" type="xs:string" minOccurs="0"/>
			<xs:element name="Source" type="xs:string" minOccurs="0"/>
		</xs:sequence>
	</xs:complexType>
	<xs:element name="Body">
		<xs:complexType>
			<xs:sequence>
				<xs:element name="PathologyCase" type="PathologyCaseType"/>
			</xs:sequence>
		</xs:complexType>
	</xs:element>
	<xs:complexType name="EnvelopeType">
		<xs:sequence>
			<xs:element name="Header" type="HeaderType"/>
			<xs:element ref="Body"/>
		</xs:sequence>
	</xs:complexType>
	<xs:complexType name="HeaderType">
		<xs:sequence>
			<xs:element name="Identifiers" type="IdentifiersType" nillable="false"/>
		</xs:sequence>
	</xs:complexType>
	<!-- The ROOT ELMENT  of the XML Documents generated from this schema   
        <xs:element name="PathologyCase" type="PathologyCaseType"/>
        -->
	<!--  COMPLEX TYPES -->
	<xs:complexType name="ClinicalType">
		<xs:annotation>
			<xs:documentation> Container for the Clinical information/history section of the pathology report.
                        NOTE: Age and Gender are required, per recommendation from "Minutes from the CHIRPS Tech Meeting 4-17-02.
                        NOTE: Clinical Information (as a text blob) is placed in the "text" element inherited from "ClinicalVariable" class/datatype.
                                "Clinical Information" is optional, per "Data Elements Intrinsic to Pathology Reports (SPIN Consortium)" excel doc.
                         </xs:documentation>
		</xs:annotation>
		<xs:complexContent>
			<xs:extension base="ClinicalVariableType">
				<xs:sequence>
					<xs:element name="Patient" type="PatientType"/>
					<xs:element name="ClinicalProcedure" type="xs:string" minOccurs="0">
						<xs:annotation>
							<xs:documentation> The Surgical Procedure representing the entire case (e.g. "Radical Prostatectomy")
                                                        Format: Text string.
                                                        </xs:documentation>
						</xs:annotation>
					</xs:element>
					<xs:element name="ClinicalInformation" type="xs:string" minOccurs="0">
						<xs:annotation>
							<xs:documentation>
                                                                The patient's history, symptoms, signs, laboratory data, imaging findings, or diagnosis.
                                                                i.e. reasons for this surgical procedure, if known.
                                                        </xs:documentation>
						</xs:annotation>
					</xs:element>
				</xs:sequence>
			</xs:extension>
		</xs:complexContent>
	</xs:complexType>
	<xs:complexType name="ClinicalVariableType">
		<xs:sequence>
			<xs:element name="parameter" type="xs:string" minOccurs="0"/>
			<xs:element name="physiologic_time" type="xs:time" minOccurs="0"/>
			<xs:element name="production_time" type="xs:time" minOccurs="0"/>
			<xs:element name="site_modifier" type="xs:string" minOccurs="0"/>
			<xs:element name="Text" type="xs:string" minOccurs="0"/>
			<xs:element name="interpretation" type="xs:string" minOccurs="0"/>
		</xs:sequence>
	</xs:complexType>
	<xs:complexType name="CodeType">
		<xs:annotation>
			<xs:documentation> The alphanumerical diagnostic or procedural code(s) associated with the case. 
                         Attribute= CodingScheme (ICD-9, ICD-10, CPT)</xs:documentation>
		</xs:annotation>
		<xs:simpleContent>
			<xs:extension base="xs:string">
				<xs:attribute name="Source">
					<xs:simpleType>
						<xs:restriction base="xs:string">
							<xs:enumeration value="MESH"/>
							<xs:enumeration value="UMLS"/>
							<xs:enumeration value="SNOMED"/>
							<xs:enumeration value="SNOMED/CT"/>
							<xs:enumeration value="SNOMED Intl 1998"/>
							<xs:enumeration value="ICD-9"/>
							<xs:enumeration value="ICD-10"/>
							<xs:enumeration value="CPT"/>
						</xs:restriction>
					</xs:simpleType>
				</xs:attribute>
			</xs:extension>
		</xs:simpleContent>
	</xs:complexType>
	<xs:complexType name="CodesType">
		<xs:annotation>
			<xs:documentation> The containter/parent element for the list of codes associated with the case.</xs:documentation>
		</xs:annotation>
		<xs:sequence>
			<xs:element name="Code" type="CodeType" minOccurs="0" maxOccurs="unbounded"/>
			<!-- "Code" element is required (it is one of the elements that sources
                        will need to provide in addition to the full report text), but nillable (since not all sources will have diagnostic codes). 
                        See "Minutes from the CHIRPS Tech Meeting 4-17-02. -->
		</xs:sequence>
	</xs:complexType>
	<xs:complexType name="ConceptType">
		<xs:annotation>
			<xs:documentation>The abstract datatype for a coded concept.  Attributes = Code and Source</xs:documentation>
		</xs:annotation>
		<xs:simpleContent>
			<xs:extension base="xs:string">
				<xs:attributeGroup ref="CodeSourceAssertion"/>
			</xs:extension>
		</xs:simpleContent>
	</xs:complexType>
	<xs:complexType name="ConsentType">
		<xs:annotation>
			<xs:documentation>The type and level of consent given for this case.</xs:documentation>
		</xs:annotation>
		<xs:simpleContent>
			<xs:extension base="xs:string">
				<xs:attribute name="Type" type="xs:string"/>
				<xs:attribute name="Level" type="xs:string"/>
			</xs:extension>
		</xs:simpleContent>
	</xs:complexType>
	<xs:complexType name="DiagnosisType">
		<xs:complexContent>
			<xs:extension base="ClinicalVariableType">
				<xs:sequence>
					<xs:element name="Term" type="ConceptType" minOccurs="0" maxOccurs="unbounded"/>
					<xs:element name="Modifier" type="ConceptType" minOccurs="0" maxOccurs="unbounded"/>
					<xs:element name="Topology" type="TopologyType" minOccurs="0" maxOccurs="unbounded"/>
					<xs:element name="Comment" type="xs:string" minOccurs="0"/>
				</xs:sequence>
				<xs:attribute name="Type">
					<xs:simpleType>
						<xs:restriction base="xs:NMTOKEN">
							<xs:enumeration value="LightMicroscopy"/>
							<xs:enumeration value="Frozen"/>
							<xs:enumeration value="TouchPrep"/>
							<xs:enumeration value="Smear"/>
							<xs:enumeration value="ElectronMicroscopy"/>
							<xs:enumeration value="Immunofluorescence"/>
							<xs:enumeration value="FlowCytometry"/>
							<xs:enumeration value="Cytogenetics"/>
							<xs:enumeration value="Genomics"/>
							<xs:enumeration value="Proteomics"/>
							<xs:enumeration value="ProvisionalClinical"/>
							<xs:enumeration value="ClinicoPathologic"/>
						</xs:restriction>
					</xs:simpleType>
				</xs:attribute>
				<xs:attribute name="Certainty">
					<xs:simpleType>
						<xs:restriction base="xs:string">
							<xs:enumeration value="Definitive"/>
							<xs:enumeration value="Suspicious"/>
							<xs:enumeration value="Possible"/>
						</xs:restriction>
					</xs:simpleType>
				</xs:attribute>
			</xs:extension>
		</xs:complexContent>
	</xs:complexType>
	<xs:complexType name="DimensionType">
		<xs:annotation>
			<xs:documentation>A physical dimension of the specimen.  A specimen may have one to three of these.  
                        Datatype = xs:decimal.    Attributes:  Type = (Linear, Circumferential); Units = the units for the measurement (e.g. cm, mm)
                        </xs:documentation>
		</xs:annotation>
		<xs:complexContent>
			<xs:extension base="QuantitativeObservationType">
				<xs:attribute name="Type" use="required">
					<xs:simpleType>
						<xs:restriction base="xs:NMTOKEN">
							<xs:enumeration value="Linear"/>
							<xs:enumeration value="Circumferential"/>
						</xs:restriction>
					</xs:simpleType>
				</xs:attribute>
				<xs:attribute name="Units" use="required">
					<xs:simpleType>
						<xs:restriction base="xs:NMTOKEN">
							<xs:enumeration value="cm"/>
							<xs:enumeration value="mm"/>
						</xs:restriction>
					</xs:simpleType>
				</xs:attribute>
			</xs:extension>
		</xs:complexContent>
	</xs:complexType>
	<xs:complexType name="GrossDescriptionType">
		<xs:complexContent>
			<xs:extension base="ClinicalVariableType">
				<xs:sequence>
					<xs:element name="Text" type="xs:string"/>
					<xs:element name="Topology" type="TopologyType" minOccurs="0" maxOccurs="unbounded">
						<xs:annotation>
							<xs:documentation>A container for  Features of the Gross Description.  Each Feature is described by Term and Modifiers.  
                                                         Attribute:  Type = (Major, Minor)  Whether this is a major or minor feature in the specimen gross description
                                                         </xs:documentation>
						</xs:annotation>
					</xs:element>
				</xs:sequence>
			</xs:extension>
		</xs:complexContent>
	</xs:complexType>
	<xs:complexType name="ModifiedConceptType">
		<xs:sequence>
			<xs:element name="Term" type="ConceptType"/>
			<xs:element name="Modifier" type="ConceptType" minOccurs="0" maxOccurs="unbounded"/>
		</xs:sequence>
	</xs:complexType>
	<xs:complexType name="NominalObservationType">
		<xs:complexContent>
			<xs:extension base="ClinicalVariableType">
				<xs:sequence>
					<xs:element name="value" type="xs:string"/>
				</xs:sequence>
				<xs:attribute name="normal_range" type="xs:string"/>
			</xs:extension>
		</xs:complexContent>
	</xs:complexType>
	<xs:complexType name="PatientType">
		<xs:sequence>
			<xs:element name="Age" minOccurs="0">
				<xs:complexType>
					<xs:simpleContent>
						<xs:extension base="xs:double">
							<xs:attribute name="Units" use="required">
								<xs:simpleType>
									<xs:restriction base="xs:NMTOKEN">
										<xs:enumeration value="days"/>
										<xs:enumeration value="months"/>
										<xs:enumeration value="years"/>
									</xs:restriction>
								</xs:simpleType>
							</xs:attribute>
						</xs:extension>
					</xs:simpleContent>
				</xs:complexType>
			</xs:element>
			<xs:element name="DOB" type="xs:date" minOccurs="0"/>
			<xs:element name="Gender">
				<xs:annotation>
					<xs:documentation>The patient's gender.  Content restricted to : F, M, T, U. 
                                        Female, Male, Transgendered, Unknown
                                        </xs:documentation>
				</xs:annotation>
				<xs:complexType>
					<xs:simpleContent>
						<xs:extension base="GenderEnum">
							<xs:attributeGroup ref="CodeAndSource"/>
						</xs:extension>
					</xs:simpleContent>
				</xs:complexType>
			</xs:element>
		</xs:sequence>
	</xs:complexType>
	<xs:simpleType name="GenderEnum">
		<xs:annotation>
			<xs:documentation> Patient Gender values restricted to U (Unknown), F (Female), M (Male), T (Transgender)</xs:documentation>
		</xs:annotation>
		<xs:restriction base="xs:string">
			<xs:enumeration value="U"/>
			<xs:enumeration value="F"/>
			<xs:enumeration value="M"/>
			<xs:enumeration value="T"/>
		</xs:restriction>
	</xs:simpleType>
	<xs:complexType name="PathologyCaseType">
		<xs:annotation>
			<xs:documentation>
                        "Codes" (Diagnosis codes), "TissueAcquisitionDate" (Date of procedure),  "AccessionNumber", and "text" (Full Report Text) 
                        are required, per recommendation from "Minutes from the CHIRPS Tech meeting  4-17-02" word document.
                        "AccessionNumber" eliminated for use by trusted broker sites per Pittsbugh request, 1-15-04.
                        </xs:documentation>
		</xs:annotation>
		<xs:sequence>
			<xs:element name="Consent" type="ConsentType" minOccurs="0" maxOccurs="unbounded"/>
			<xs:element name="Codes" type="CodesType" nillable="true" minOccurs="0"/>
			<xs:element name="service" type="xs:string" minOccurs="0"/>
			<xs:element name="ReportDate" type="xs:date" minOccurs="0">
				<xs:annotation>
					<xs:documentation>The date the final pathology report was generated.  Format: YYYY-MM-DD</xs:documentation>
				</xs:annotation>
			</xs:element>
			<xs:element name="Provider" type="ProviderType" minOccurs="0" maxOccurs="unbounded"/>
			<xs:element name="Clinical" type="ClinicalType"/>
			<xs:element name="BillingDiagnosis" type="DiagnosisType" minOccurs="0"/>
			<xs:element name="Specimen" type="SpecimenType" maxOccurs="unbounded"/>
			<xs:element name="Comment" type="xs:string" minOccurs="0"/>
			<xs:element name="SynopticReport" type="SynopticReportType" minOccurs="0"/>
			<xs:element name="Addendum" type="xs:string" minOccurs="0"/>
			<xs:element name="Revision" type="xs:string" minOccurs="0"/>
			<xs:element name="GrossDescriptionText" type="xs:string"/>
			<xs:element name="DiagnosisText" type="xs:string"/>
			<xs:element name="FullReportText" type="xs:string"/>
		</xs:sequence>
		<xs:attribute name="TissueAcquisitionDate" type="xs:date" use="required">
			<xs:annotation>
				<xs:documentation>The date the tissue was procedurally obtained from the patient.  Format: YYYY-MM-DD</xs:documentation>
			</xs:annotation>
		</xs:attribute>
		<!--<xs:attribute name="AccessionNumber" type="xs:string" use="required"/>-->
	</xs:complexType>
	<xs:complexType name="ProviderType">
		<xs:annotation>
			<xs:documentation>
                        A Provider element based on this ProviderType data type would include the Name (Last, First) of the Provider 
                        involved in the case, as well as an attribute (see below) describing the Provider's ParticipationRole.
                        LIst of Provider ParticipationRoles:
                        DiagnosingPathologist: The Pathologist who signs out/consult the case.
                        The role attribute describes the DiagnosingPerson's specific role in helping generate the pathology report.
                        RequestingClinician: The clinician requesting results for the case.
                        OrderingClinician: The Clnician ordering the anatomic pathology examination/ case.
                        </xs:documentation>
		</xs:annotation>
		<xs:simpleContent>
			<xs:extension base="xs:string">
				<xs:attribute name="ParticipationRole">
					<xs:simpleType>
						<xs:restriction base="xs:string">
							<xs:enumeration value="PrimaryDiagnosingPathologist"/>
							<xs:enumeration value="ConsultingPathologist"/>
							<xs:enumeration value="Pathologist-Consensus"/>
							<xs:enumeration value="Pathologist-Q/A"/>
							<xs:enumeration value="RequestingClinician"/>
							<xs:enumeration value="OrderingClinician"/>
						</xs:restriction>
					</xs:simpleType>
				</xs:attribute>
			</xs:extension>
		</xs:simpleContent>
	</xs:complexType>
	<xs:complexType name="QuantitativeObservationType">
		<xs:complexContent>
			<xs:extension base="ClinicalVariableType">
				<xs:attribute name="value" type="xs:decimal" use="required"/>
				<xs:attribute name="normal_range" type="xs:string"/>
			</xs:extension>
		</xs:complexContent>
	</xs:complexType>
	<xs:complexType name="SpecimenAcquisitionProcedureType">
		<xs:annotation>
			<xs:documentation>The surgical procedure specific to the specimen.  e.g." Lymph node excision" as part of a radical prostatectomy. Expressed as Term = "  ",  Modifier = "  ".
                        </xs:documentation>
		</xs:annotation>
		<xs:sequence>
			<xs:element name="Term" type="ConceptType"/>
			<xs:element name="Modifier" type="ConceptType" minOccurs="0" maxOccurs="unbounded"/>
		</xs:sequence>
	</xs:complexType>
	<xs:complexType name="SpecimenType">
		<xs:sequence>
			<xs:element name="SpecimenAcquisitionProcedure" type="SpecimenAcquisitionProcedureType" minOccurs="0"/>
			<xs:element name="qty" type="xs:decimal" minOccurs="0"/>
			<xs:element name="GrossDescription" type="GrossDescriptionType" minOccurs="0"/>
			<xs:element name="Topology" type="TopologyType" minOccurs="0" maxOccurs="unbounded"/>
			<xs:element name="Diagnosis" type="DiagnosisType" minOccurs="0" maxOccurs="unbounded"/>
			<xs:element name="Study" type="StudyType" minOccurs="0" maxOccurs="unbounded"/>
			<xs:element name="SpecimenDerivative" type="SpecimenType" minOccurs="0" maxOccurs="unbounded"/>
		</xs:sequence>
		<xs:attribute name="Key" type="xs:string" use="required"/>
		<xs:attribute name="Type" use="optional">
			<xs:simpleType>
				<xs:restriction base="xs:NMTOKEN">
					<xs:enumeration value="Surgical"/>
					<xs:enumeration value="Autopsy"/>
					<xs:enumeration value="GynCytology"/>
					<xs:enumeration value="NonGynCytology"/>
					<xs:enumeration value="FineNeedleAspirate"/>
					<xs:enumeration value="BodyFluid"/>
					<xs:enumeration value="PeripheralBlood"/>
					<xs:enumeration value="BoneMarrow"/>
				</xs:restriction>
			</xs:simpleType>
		</xs:attribute>
		<xs:attribute name="site_modifier" type="xs:string" use="optional"/>
	</xs:complexType>
	<xs:complexType name="StudyType">
		<xs:annotation>
			<xs:documentation>List a special study -- its type, name, and result.  
                        Special study Types include: Special Stains, Immunohistochemistry, Morphometry, DNA analysis, 
                        cytogenetics, electron microscopy, molecular studies, flow cytometry, image analysis, genomics analysis,
                         proteomics analysis, etc.
                        Attributes:  Key=(positiveInteger); Type = (SpecialStain, Immunohistochemisty, etc); 
                        Name = (the actual name of the study, as listed in the path report); 
                        Result = (the result listed in the path report e.g. "positive", "negative", "focally positive in epithelial component"...)
                        </xs:documentation>
		</xs:annotation>
		<xs:complexContent>
			<xs:extension base="ClinicalVariableType">
				<xs:sequence>
					<xs:element name="Preparation" type="xs:string" minOccurs="0"/>
				</xs:sequence>
				<xs:attribute name="Key" type="xs:positiveInteger"/>
				<xs:attribute name="Type">
					<xs:simpleType>
						<xs:restriction base="xs:string">
							<xs:enumeration value="SpecialStain"/>
							<xs:enumeration value="Immunohistochemistry"/>
							<xs:enumeration value="Morphometry"/>
							<xs:enumeration value="DNAAnalysis"/>
							<xs:enumeration value="Cytogenetics"/>
							<xs:enumeration value="ElectronMicroscopy"/>
							<xs:enumeration value="MolecularStudy"/>
							<xs:enumeration value="FlowCytometry"/>
							<xs:enumeration value="ImageAnalysis"/>
							<xs:enumeration value="GenomicsAnalysis"/>
							<xs:enumeration value="ProteomicsAnalysis"/>
							<xs:enumeration value="RoutineHistology"/>
						</xs:restriction>
					</xs:simpleType>
				</xs:attribute>
				<xs:attribute name="Name" type="xs:string"/>
				<xs:attribute name="Result" type="xs:string"/>
			</xs:extension>
		</xs:complexContent>
	</xs:complexType>
	<xs:complexType name="SynopticReportType" abstract="true">
		<xs:sequence>
			<xs:element name="TumorSize" type="DimensionType" minOccurs="0" maxOccurs="3"/>
			<xs:element name="HistologicalType" type="xs:string" minOccurs="0"/>
			<xs:element name="Instance" minOccurs="0">
				<xs:simpleType>
					<xs:restriction base="xs:integer">
						<xs:minInclusive value="1"/>
					</xs:restriction>
				</xs:simpleType>
			</xs:element>
			<xs:element name="TNM" minOccurs="0">
				<xs:complexType>
					<xs:attribute name="Version" type="xs:string"/>
					<xs:attribute name="Source">
						<xs:simpleType>
							<xs:restriction base="xs:string">
								<xs:enumeration value="AJCC/UICC"/>
								<xs:enumeration value="AJCC/UICC/FIGO"/>
							</xs:restriction>
						</xs:simpleType>
					</xs:attribute>
					<xs:attribute name="T" type="xs:string"/>
					<xs:attribute name="N" type="xs:string"/>
					<xs:attribute name="M" type="xs:string"/>
				</xs:complexType>
			</xs:element>
			<xs:element name="Differentiation" minOccurs="0">
				<xs:simpleType>
					<xs:restriction base="xs:string">
						<xs:enumeration value="WellDifferentiated"/>
						<xs:enumeration value="ModeratelyDifferentiated"/>
						<xs:enumeration value="PoorlyDifferentiated"/>
					</xs:restriction>
				</xs:simpleType>
			</xs:element>
		</xs:sequence>
	</xs:complexType>
	<xs:complexType name="TopologyType">
		<xs:annotation>
			<xs:documentation> 
                        There are many uses of this datatype.  Here are some examples:
                        In GrossDescription
                                Feature:  Each Feature is described by Term and Modifiers.  
                                                Attribute:  Type = (Major, Minor)  Whether this is a major or minor feature in the specimen gross description.
                                Topology:  The descriptive topology of the tissue in a Block / SpecimenDerivative, broken down into Term and Modifier  
                        In Diagnosis:
                                 TopologyTerm:  The organ/topology the diagnosis refers to.  Parsed out of the first line/header of the diagnosis section.
                                                The FIRST component of the essential Diagnosis TRIAD:
                                                        1. TopologyTerm (Organ) 
                                                        2. SpecimenAcquisitionProcedure
                                                        3. MajorHistoDxTerm
                                ToplogyModifier: The modifier of the organ/topology term the diagnosis refers to. 
                                                 Parsed out of the first line/header of the diagnosis section.
                        </xs:documentation>
		</xs:annotation>
		<xs:complexContent>
			<xs:extension base="ClinicalVariableType">
				<xs:sequence>
					<xs:element name="Term" type="ConceptType"/>
					<xs:element name="Modifier" type="ConceptType" minOccurs="0" maxOccurs="unbounded"/>
					<xs:element name="Dimension" type="DimensionType" minOccurs="0" maxOccurs="3"/>
					<xs:element name="Weight" type="WeightType" minOccurs="0"/>
				</xs:sequence>
				<xs:attribute name="Type" use="optional">
					<xs:simpleType>
						<xs:restriction base="xs:NMTOKEN">
							<xs:enumeration value="MajorFeature"/>
							<xs:enumeration value="MinorFeature"/>
						</xs:restriction>
					</xs:simpleType>
				</xs:attribute>
			</xs:extension>
		</xs:complexContent>
	</xs:complexType>
	<xs:complexType name="TreatmentType">
		<xs:complexContent>
			<xs:extension base="ClinicalVariableType">
				<xs:sequence>
					<xs:element name="dose" type="xs:string"/>
				</xs:sequence>
				<xs:attribute name="route">
					<xs:simpleType>
						<xs:restriction base="xs:string">
							<xs:enumeration value="PO"/>
							<xs:enumeration value="IV"/>
							<xs:enumeration value="IM"/>
							<xs:enumeration value="SQ"/>
							<xs:enumeration value="IT(intrathecal)"/>
						</xs:restriction>
					</xs:simpleType>
				</xs:attribute>
			</xs:extension>
		</xs:complexContent>
	</xs:complexType>
	<xs:complexType name="WeightType">
		<xs:annotation>
			<xs:documentation>The weight of the gross specimen.   
                        Attribute:  Unit = (xs:string) -- the units of the weight measurement e.g.  g, kg
                        .</xs:documentation>
		</xs:annotation>
		<xs:complexContent>
			<xs:extension base="QuantitativeObservationType">
				<xs:attribute name="Units" use="required">
					<xs:simpleType>
						<xs:restriction base="xs:NMTOKEN">
							<xs:enumeration value="gm"/>
							<xs:enumeration value="kg"/>
						</xs:restriction>
					</xs:simpleType>
				</xs:attribute>
			</xs:extension>
		</xs:complexContent>
	</xs:complexType>
	<!--ATTRIBUTE GROUPS -->
	<xs:attributeGroup name="CodeSourceAssertion">
		<xs:annotation>
			<xs:documentation> Attributes  Code = The alphanumeric code for a medical term.   
                        Source = The reference Coding system used (SNOMED/CT).  
                        Assertion = Affirmation or negation of concept. Lack of this attribute imples affirmation. Nil implies "unknown".
                        This attribute group is used in Term, Modifier for ClinicalDiagnosis,  Feature, Topology, and DiagnosisTerm.
                        </xs:documentation>
		</xs:annotation>
		<xs:attribute name="Code" type="xs:string" use="optional"/>
		<xs:attribute name="Source" use="optional">
			<xs:simpleType>
				<xs:restriction base="xs:string">
					<xs:enumeration value="MESH"/>
					<xs:enumeration value="UMLS"/>
					<xs:enumeration value="SNOMED"/>
					<xs:enumeration value="SNOMED/CT"/>
					<xs:enumeration value="SNOMED Intl 1998"/>
					<xs:enumeration value="ICD-9"/>
					<xs:enumeration value="ICD-10"/>
					<xs:enumeration value="CPT"/>
				</xs:restriction>
			</xs:simpleType>
		</xs:attribute>
		<xs:attribute name="Assertion" use="optional">
			<xs:simpleType>
				<xs:restriction base="xs:string">
					<xs:enumeration value="Affirmation"/>
					<xs:enumeration value="Negation"/>
					<xs:enumeration value="Nil"/>
				</xs:restriction>
			</xs:simpleType>
		</xs:attribute>
	</xs:attributeGroup>
	<xs:attributeGroup name="CodeAndSource">
		<xs:annotation>
			<xs:documentation> Attributes Code and Source</xs:documentation>
		</xs:annotation>
		<xs:attribute name="Code" type="xs:string" use="optional"/>
		<xs:attribute name="Source" use="optional">
			<xs:simpleType>
				<xs:restriction base="xs:string">
					<xs:enumeration value="MESH"/>
					<xs:enumeration value="UMLS"/>
					<xs:enumeration value="SNOMED"/>
					<xs:enumeration value="SNOMED/CT"/>
					<xs:enumeration value="SNOMED Intl 1998"/>
					<xs:enumeration value="ICD-9"/>
					<xs:enumeration value="ICD-10"/>
					<xs:enumeration value="CPT"/>
				</xs:restriction>
			</xs:simpleType>
		</xs:attribute>
	</xs:attributeGroup>
</xs:schema>
