# Supplementary material for: Development and evaluation of an open source software tool for deidentification of pathology reports
Source: BMC Med Inform Decis Mak. 2006 Mar 6;6:12. doi: 10.1186/1472-6947-6-12 (PMC1421388; doi:10.1186/1472-6947-6-12)
Supplement: Additional File 2 — HMS Scrubber version 1.0 beta distribution files. This archive contains all of the java code and supporting files needed to install and run the scrubber (provided that the needed versions of Java, MySQL and JDOM are present). [file 1472-6947-6-12-S2.zip › Scrubber.bat]

java -classpath .;lib\jdom.jar;lib\mysql-connector-java-3.1.8-bin.jar Scrubber %1 %2
