# Supplementary material for: Development and evaluation of an open source software tool for deidentification of pathology reports
Source: BMC Med Inform Decis Mak. 2006 Mar 6;6:12. doi: 10.1186/1472-6947-6-12 (PMC1421388; doi:10.1186/1472-6947-6-12)
Supplement: Additional File 2 — HMS Scrubber version 1.0 beta distribution files. This archive contains all of the java code and supporting files needed to install and run the scrubber (provided that the needed versions of Java, MySQL and JDOM are present). [file 1472-6947-6-12-S2.zip › src/ConnectToMySQL.java]

import java.sql.*;
import java.util.*;

/**
 * <p>Title: scrubber</p>
 * <p>Description: This class is used to deidentify information found in a pathology report</p>
 *   <p>Copyright: Copyright (c) 2003</p>
 * This file is part of the HMS Pathology Report Scrubber
 *
 * The HMS Pathology Report is free software; you can redistribute it and/or modify
 * it under the terms of the GNU General Public License as published by
 *   the Free Software Foundation; either version 2 of the License, or
 *   (at your option) any later version.
 *
 * The HMS Pathology Report Scrubber is distributed in the hope that it will be useful,
 * but WITHOUT ANY WARRANTY; without even the implied warranty of
 * MERCHANTABILITY or FITNESS FOR A PARTICULAR PURPOSE.  See the
 * GNU General Public License for more details.
 *
 *  You should have received a copy of the GNU General Public License
 * along with this program; if not, write to the Free Software
 *  Foundation, Inc., 59 Temple Place, Suite 330, Boston, MA  02111-1307  USA or check the GNU website at http://www.gnu.org/licenses/gpl.html
 *
 * <p>Company: Harvard Medical School</p>
 * @author Raji Mahaadevan
 * @version 0.1
 */

public class ConnectToMySQL
{
  Connection con;


  public ConnectToMySQL()
  {
  }


  public Connection jdbcConnect(String drivername,String mysqlurl, String user , String password)
  {

        try
        {
          Class.forName(drivername); 
          con = DriverManager.getConnection(mysqlurl,user,password);
        }
        catch (ClassNotFoundException ex)
        {
          System.out.println("Driver Class  Not Found  " + ex.getMessage());
        }
        catch (SQLException ex)
        {
          System.out.println("SQLException: " + ex.getMessage());
        }
        return con;
   }

   public PreparedStatement insertStmt(Connection conObj,String tabName, String colName,String colName2)
   {
     PreparedStatement prepStmt = null;
     try
     {
       prepStmt = con.prepareStatement("Insert into "+ tabName+"("+colName+","+colName2+")" +" "+ "Values (?,?)");
     }
     catch (SQLException ex)
     {
          System.out.println("SQLException: " + ex.getMessage());
     }
     return prepStmt;
   }

   public void loadData(PreparedStatement stmt,String data)
   {
     try
     {
         stmt.setString(1,data);
         stmt.setString(2,"states");
         stmt.execute();
         System.out.println("inside the loadData method :");
     }
     catch(SQLException sqlex)
     {
        System.out.println("SQLException :"+sqlex.getMessage());
     }
     catch(Exception e)
     {
       System.out.println("Exception is :"+e);
     }
   }
 /*public static void main(String args[])
 {
   ConnectToMySQL con1 = new ConnectToMySQL();
   PreparedStatement prp = con1.jdbcConnect("org.gjt.mm.mysql.driver","","");
   con1.loadData(prp,"cccccc");
 }*/

}
