# Supplementary material for: Development and evaluation of an open source software tool for deidentification of pathology reports
Source: BMC Med Inform Decis Mak. 2006 Mar 6;6:12. doi: 10.1186/1472-6947-6-12 (PMC1421388; doi:10.1186/1472-6947-6-12)
Supplement: Additional File 2 — HMS Scrubber version 1.0 beta distribution files. This archive contains all of the java code and supporting files needed to install and run the scrubber (provided that the needed versions of Java, MySQL and JDOM are present). [file 1472-6947-6-12-S2.zip › src/CrossCheckInDB.java]

import java.util.regex.*;
import java.sql.*;
import java.io.*;


/**
 * <p>Title: scrubber</p>
 * <p>Description: This class is used to deidentify information found in a pathology report</p>
 *  <p>Copyright: Copyright (c) 2003</p>
 * This file is part of the HMS Pathology Report Scrubber
 *
 * The HMS Pathology Report is free software; you can redistribute it and/or modify
 * it under the terms of the GNU General Public License as published by
 *   the Free Software Foundation; either version 2 of the License, or
 *   (at your option) any later version.
 *
 * The HMS Pathology Report Scrubber is distributed in the hope that it will be useful,
 * but WITHOUT ANY WARRANTY; without even the implied warranty of
 * MERCHANTABILITY or FITNESS FOR A PARTICULAR PURPOSE.  See the
 * GNU General Public License for more details.
 *
 *  You should have received a copy of the GNU General Public License
 * along with this program; if not, write to the Free Software
 *  Foundation, Inc., 59 Temple Place, Suite 330, Boston, MA  02111-1307  USA or check the GNU website at http://www.gnu.org/licenses/gpl.html
 *
 * <p>Company: Harvard Medical School</p>
 * @author Raji Mahaadevan
 * @version 0.1
 */

public class CrossCheckInDB implements RegexStrings
{
  public String stringToCheck;
  public String matched;
  public Connection conn;
  public boolean matchFound;

  public CrossCheckInDB()
  {
  }

   //Read the report and check each word against the names and places tables in mysql database
   //This method is called only when the whole string input needs to be broken down into individual words and then cross checked with the database.
    public String replaceCharacters(String input,BufferedWriter bufferOutput,Connection dbconn) throws SQLException,IOException
    {
       stringToCheck = input;
       conn = dbconn ;
       Statement st = null;
       stringToCheck= stringToCheck.trim();

       //replace all simple brackets with spaces in the input string--just changed the comment on oct 28th,2004
       stringToCheck = stringToCheck.replaceAll("[)(]", " ");
       if(!stringToCheck.equals(""))
       {
         st = conn.createStatement();
         Pattern p = Pattern.compile(reg);
         Matcher match = p.matcher(stringToCheck);
         System.out.println("matched word is ...1"+matched);
         boolean m = match.find();

         String columnValue = null;

         while(m)
         {
            matched = match.group();
            int previousmatch = match.end();

             String wordToBeReplaced = matched ;
             //replace all double quotes,period or single quotes with spaces in the matched word
             matched = matched.replaceAll("[\\\\.\"\'\\)(,-:|\\s/@]", " ");
             System.out.println("matched word is ...2"+matched);
            //THE FOLLOWING 2 LINES ARE NOT NECESSARY SINCE THE DB TABLE COLUMN is no longer defINED AS BINARY.
            /*if(matched.trim().matches("[A-Z]+"))
               matched = matched.substring(0,1).toUpperCase()+matched.substring(1).toLowerCase();*/

             if(!matched.trim().equals(""))
            {
              //change made on Nov 5th to check states table
              columnValue = crossCheckTable(matched,"states","stateabbr",conn,st);
              boolean replaced = checkColumnValue(columnValue,bufferOutput,wordToBeReplaced);
              //there was no match in the states table, then check the names table.
              if(!replaced)
                columnValue = crossCheckTable(matched, "names", "name", conn,st);
                replaced = checkColumnValue(columnValue,bufferOutput,wordToBeReplaced);
           }

           m = match.find(previousmatch);
         }
         st.close();
         st=null;
         System.out.println("matched word is ...3"+matched);

       }
       System.out.println("matched word is ...4"+matched);
       return stringToCheck;

    }

    //This method is called to cross check the "matched" word against the database. If it exists , it is replaced in the "stringToCheck" and returned.
    public String crossCheckTable(String matched,String tableName,String columnName,Connection conn,Statement st)
    {
        ResultSet rs = null;
        String typeValue = null;
        try{
          String query = "SELECT * FROM "+ tableName +" WHERE " + columnName +"=\'" + matched.trim() + "\'";
          rs = st.executeQuery(query);

          //Make sure that the word replacement occurs only when it is a standalone word and not a substring of another word. For eg, If the name matched is In , we want to make sure that
          //the "in" in formalin is not replaced.
          while(rs.next())
          {
            //I'm assuming that a second column exists and it's value indicates whether it's a name, state or place.
            //This value is returned and is written to the replacedtext.txt file.If the value is SQL null, then the value returned is "no value"
             typeValue = rs.getString(2);
          }
          if(typeValue == null)
            typeValue = "no value";

          rs.close();
          rs=null;
        }
        catch(Throwable excep)
        {
           excep.printStackTrace();
           //System.out.println("There is a SQLexception :"+ excep.getMessage() +":"+excep.getErrorCode());
           System.exit(1);
        }

       return typeValue;

    }

    public boolean checkColumnValue(String columnValue,BufferedWriter bufferOutput,String wordToBeReplaced) throws IOException
    {
             matchFound = false;
             if (columnValue !=null && !columnValue.equals("no value"))
             {
               bufferOutput.newLine();
               bufferOutput.write(columnValue+"     "+matched);
               stringToCheck = Pattern.compile(wordToBeReplaced).matcher(stringToCheck).replaceAll(" xxxxxxxxxxxxxxxxxx ");
               matchFound=true;
             }
             return matchFound;

    }

}
