# Supplementary material for: Development and evaluation of an open source software tool for deidentification of pathology reports
Source: BMC Med Inform Decis Mak. 2006 Mar 6;6:12. doi: 10.1186/1472-6947-6-12 (PMC1421388; doi:10.1186/1472-6947-6-12)
Supplement: Additional File 2 — HMS Scrubber version 1.0 beta distribution files. This archive contains all of the java code and supporting files needed to install and run the scrubber (provided that the needed versions of Java, MySQL and JDOM are present). [file 1472-6947-6-12-S2.zip › src/RegexStrings.java]

/**
 * <p>Title: scrubber</p>
 * <p>Description: This class has the regular expressions that are used to find identifying information in the body of the
 * pathology report</p>
 *
 *  <p>Copyright: Copyright (c) 2003</p>
 * This file is part of the HMS Pathology Report Scrubber
 *
 * The HMS Pathology Report is free software; you can redistribute it and/or modify
 * it under the terms of the GNU General Public License as published by
 *   the Free Software Foundation; either version 2 of the License, or
 *   (at your option) any later version.
 *
 * The HMS Pathology Report Scrubber is distributed in the hope that it will be useful,
 * but WITHOUT ANY WARRANTY; without even the implied warranty of
 * MERCHANTABILITY or FITNESS FOR A PARTICULAR PURPOSE.  See the
 * GNU General Public License for more details.
 *
 *  You should have received a copy of the GNU General Public License
 * along with this program; if not, write to the Free Software
 *  Foundation, Inc., 59 Temple Place, Suite 330, Boston, MA  02111-1307  USA or check the GNU website at http://www.gnu.org/licenses/gpl.html
 *
 * <p>Company: Harvard Medical School</p>
 * @author Raji Mahaadevan
 * @version 0.1
 */

interface RegexStrings
{

//prefix and suffix anything in quotes with "????????"
 // public static final String regex = "\"[^\"]*\"";

 //To take out date of the form yyyy/m/d or yyyy/mm/dd or yyyy/mm/d or yyyy/m/dd
 public static final String date = "[^a-z^A-Z^0-9]\\d{4}[-./][0-3]?[0-9][-./][0-3]?[0-9]";

//take out dates of the form mm/yyyy or mm/yy
 public static final String regdate = "[^a-z^A-Z^0-9]([1][0-9]|0?[1-9])[-/](19|20)?[0-9]{2}[^a-z^A-Z^%]+";

  //Take out any dates in the format M/D/YY , M/D/YYYY, mm/dd/yyyy , mm/dd/yy , dd/mm/yy ,dd/mm/yyyy.The separator can be any of the following characters : ".","/","-"

  public static final String regexp = "[^a-z^A-Z^0-9][0-3]?[0-9][-./][0-3]?[0-9][-./][0-9]{2,4}[^a-z^A-Z^%]+";

  //take out any year of the form 19-- or 20--
  public static final String year = "[^a-z^A-Z^0-9](19|20)[0-9]{2}[^a-z^A-Z^0-9]";

 //this works to take out any mention of the age.(or of this form -- "aged over 50"
   public static final String aged = "[^a-z^A-Z^0-9](([Aa]ged?|AGED?)[^a-z^A-Z^0-9]+?((over)[^a-z^A-Z^0-9]+)?[0-9]{1,3}[^a-z^A-Z^0-9])";

   //this works to take out any mention of age (even fractions of the form 24 6/7th, 39 and 6/7th, 39 6/7)
   public static final String ageRegex = "[^a-z^A-Z^0-9](([0-9]{1,3}[^a-z^A-Z^0-9]+)([Aa]nd|AND)?([^a-z^A-Z^0-9]+)?([0-9]{1,3}(/)[0-9]{1,3})?(th)?([^a-z^A-Z^0-9]+)?(([yY](ea)?rs?)|([Ww]eeks?)|([Dd]ays?)|([Mm]onths?)|(MONTHS?)|(Y(EA)?RS?)|(WEEKS?)|(DAYS?)))[^a-z^A-Z^0-9]";

    //This should take out any mention of age followed by woman/man/male/female/m/f/yo/(y/o)/y.o and other variations of y.o

   public static final String age = "[^a-z^A-Z^0-9]([0-9]{1,3}[^a-z^A-Z^0-9]+([Mm](ale)?|[Ff](emale)?|[Ww](oman)?|[Mm](an)?|([Yy]([^a-z^A-Z^0-9]+)?[Oo]))[^a-z^A-Z^0-9])";

  //any word "\\w+[^a-z^A-Z]+".
  public static final String reg = "\\w+[^a-z^A-Z^0-9]+";

//the following regex does this --- any number may be followed by an alpha(to take care of 200A longwood ave) ,followed by a space,one or more words separated by space and followed by one of the list of synonyms for street which is followed by a space or a comma .
  public static final String addressRegex = "[^a-z^A-Z][0-9]{1,6}(\\w+)?\\s(\\w+\\s)+([sS]t|[sS]treet|[aA]venue|[aA]ve|[Bb]lvd|[bB]oulevard|[sS]uite|[pP]ark|[dD]rive|[dD]r|[lL]ane|[lL]n|[Ww]ay|[Pp]ky|[pP]arkway|[Rr]oute|rt|RT|Rt|[rR]oad|[rR]d|[pP]ass|Square|Sq|[Pp]laza|[lL]ink|[bB]end|[gG]ardens|[cC]ircle|[rR]ow|[tT]urn|[hH]wy|[hH]ighway|[cC]ir|[cC]ourt|[cC]rossing|[tT]rail|[rR]un|[pP]ike|[tT]errace|Place|[pP]l|[lL]oop|[pP]arade|[aA]lley)[^A-Za-z]?(\\.)?[\\s,]?([A-Z][a-zA-Z]+[^a-z^A-Z^0-9]+){1,5}((\\d{5}(-)\\d{4})|(\\d{5}))?[^a-z^A-Z^0-9]?";
// to include or not --- overlook, landing ,mews ,space,approach,entrance,Path,Chase,Walk,Close

//This will match all words followed by one or more hyphens or spaces and a 5 digit or a 5-4 digit number. Cross check this with the state database to see if it matches any state name or state abbr. If it does , remove.
  public static final String addressRege = "[^a-z^A-Z]\\w+[\\s,-]+((\\d{5}(-)\\d{4})|(\\d{5}))[^a-z^A-Z]";

//This matches all ages from one hundred one to one hundred thirty nine except 120-139
 public static final String writtenAge3 = "\\s+([Oo][Nn][Ee])?\\s+[Hh][Uu][Nn][Dd][Rr][Ee][Dd][-\\s]?(([Tt][Ww][Ee][Nn][Tt][Yy])|([Tt][hH][iI][Rr][Tt][Yy]))?[\\s]?([Oo][Nn][Ee]|[Tt][Ww][Oo]|[Tt][Hh][Rr][Ee][Ee]|[Ff][Oo][Uu][Rr]|[Ff][Ii][Vv][Ee]|[sS][Ii][Xx]|[Ss][Ee][Vv][Ee][Nn]|[Ee][Ii][Gg][Hh][Tt]|[Nn][Ii][Nn][Ee])?[-\\s]?(([Yy]ears?)|([Mm]onths?)|([Dd]ays?)|([Ww]eeks?)|([Ww]ks?\\.?))(\\s+(([Oo]ld)|([Oo]f\\s+[Aa]ge)))?\\s";

//all ages from 110 to 119
 public static final String writtenAge2 = "\\s+([Oo][Nn][Ee])?\\s+[Hh][Uu][Nn][Dd][Rr][Ee][Dd][-\\s]?([Tt][Ee][Nn]|[Ee][Ll][Ee][Vv][Ee][Nn]|[Tt][Ww][Ee][Ll][Vv][Ee]|[Tt][Hh][Ii][Rr][Tt][Ee][Ee][Nn]|[Ff][Oo][Uu][Rr][Tt][Ee][Ee][Nn]|[Ff][Ii][Ff][Tt][Ee][Ee][Nn]|[sS][Ii][Xx][Tt][Ee][Ee][Nn]|[Ss][Ee][Vv][Ee][Nn][Tt][Ee][Ee][Nn]|[Ee][Ii][Gg][Hh][Tt][Ee][Ee][Nn]|[Nn][Ii][Nn][Ee][Tt][Ee][Ee][Nn])?[-\\s]?((one-half)|(half)|(one-qua(r)?ter)|(qua(r)?ter)|(three-qua(r)?ters)|(three qua(r)?ters)|(three-fourths?)|(three fourths?))?((y(ea)?rs?)|(months?)|(days?)|(weeks?)|(wks?\\.?))(\\s+((old)|(of\\s+age)))?\\s";

//all ages 10-100 divisible by 10.
 public static final String writtenAge1 = "(\\s)+([Tt][Ee][Nn]|[Tt][Ww][Ee][Nn][Tt][Yy]|[Tt][hH][iI][Rr][Tt][Yy]|[Ff][Oo][Rr][Tt][Yy]|[Ff][Ii][Ff][Tt][Yy]|[Ss][Ii][Xx][Tt][Yy]|[Ss][Ee][Vv][Ee][Nn][Tt][Yy]|[Ee][Ii][Gg][Hh][Tt][Yy]|[Nn][Ii][Nn][Ee]?[Tt][Yy]|[Hh][Uu][Nn][Dd][Rr][Ee][Dd])[-\\s]?((one-half)|(half)|(one-qua(r)?ter)|(qua(r)?ter)|(three-qua(r)?ters)|(three qua(r)?ters)|(three-fourths?)|(three fourths?))?((y(ea)?rs?)|(months?)|(days?)|(weeks?)|(wks?\\.?))(\\s+((old)|(of\\s+age)))?\\s";

//All ages from 20-99.
 public static final String writtenAge4 = "(\\s)(([Tt][Ww][Ee][Nn][Tt][Yy])|([Tt][hH][iI][Rr][Tt][Yy])|[Ff]orty|[Ff]ifty|[Ss]ixty|[Ss]eventy|[Ee]ighty|[Nn]ine?ty)[-\\s]?([Oo][Nn][Ee]|[Tt][Ww][Oo]|[Tt][Hh][Rr][Ee][Ee]|[Ff][Oo][Uu][Rr]|[Ff][Ii][Vv][Ee]|[sS][Ii][Xx]|[Ss][Ee][Vv][Ee][Nn]|[Ee][Ii][Gg][Hh][Tt]|[Nn][Ii][Nn][Ee])?[-\\s]?((one-half)|(half)|(one-qua(r)?ter)|(qua(r)?ter)|(three-qua(r)?ters)|(three qua(r)?ters)|(three-fourths?)|(three fourths?))?(([yY](ea)?rs?)|([Mm]onths?)|([Dd]ays?)|([Ww]eeks?)|([Ww]ks?\\.?))(\\s+(([Oo]ld)|([Oo]f\\s+[Aa]ge)))?\\s";
//All ages from 1-19
 //String writtenAge5 = "\\s(((aged?\\s+)+(one|two|three|four|five|six|seven|eight|nine)\\s+)?((y(ea)?rs?)|(months?)|(days?)|(weeks?)|(wks?\\.?))\\s+((old)|(of\\s+age)))\\s";
 public static final String writtenAge5 = "\\s((aged|AGED)?(\\s+)?([Oo][Nn][Ee]|[Tt][Ww][Oo]|[Tt][Hh][Rr][Ee][Ee]|[Ff][Oo][Uu][Rr]|[Ff][Ii][Vv][Ee]|[sS][Ii][Xx]|[Ss][Ee][Vv][Ee][Nn]|[Ee][Ii][Gg][Hh][Tt]|[Nn][Ii][Nn][Ee]|[Tt][Ee][Nn]|[Ee][Ll][Ee][Vv][Ee][Nn]|[Tt][Ww][Ee][Ll][Vv][Ee]|[Tt][Hh][Ii][Rr][Tt][Ee][Ee][Nn]|[Ff][Oo][Uu][Rr][Tt][Ee][Ee][Nn]|[Ff][Ii][Ff][Tt][Ee][Ee][Nn]|[sS][Ii][Xx][Tt][Ee][Ee][Nn]|[Ss][Ee][Vv][Ee][Nn][Tt][Ee][Ee][Nn]|[Ee][Ii][Gg][Hh][Tt][Ee][Ee][Nn]|[Nn][Ii][Nn][Ee][Tt][Ee][Ee][Nn]))[-\\s]?((one-half)|(half)|(one-qua(r)?ter)|(qua(r)?ter)|(three-qua(r)?ters)|(three qua(r)?ters)|(three-fourths?)|(three fourths?))?((y(ea)?rs?)|(months?)|(days?)|(weeks?)|(wks?\\.?))([-\\s]\\s+?((old)|(of\\s+age)))?\\s";

//supposed to match email addresses.Taken from Regexlib.com. Can an email start with a non-alphanumeric?
  public static final String emailAddress = "([a-zA-Z0-9_\\-])+(\\.([a-zA-Z0-9_\\-])+)*@((\\[(((([0-1])?([0-9])?[0-9])|(2[0-4][0-9])|(2[0-5][0-5])))\\.(((([0-1])?([0-9])?[0-9])|(2[0-4][0-9])|(2[0-5][0-5])))\\.(((([0-1])?([0-9])?[0-9])|(2[0-4][0-9])|(2[0-5][0-5])))\\.(((([0-1])?([0-9])?[0-9])|(2[0-4][0-9])|(2[0-5][0-5]))\\]))|((([a-zA-Z0-9])+(([\\-])+([a-zA-Z0-9])+)*\\.)+([a-zA-Z])+(([\\-])+([a-zA-Z0-9])+)*))";

//matches IP address except of the form [1200.5.4.3], [abc.def.ghi.jkl], [255.foo.bar.1] .Taken from regexlib.com
  public static final String ip = "(25[0-5]|2[0-4][0-9]|[0-1]{1}[0-9]{2}|[1-9]{1}[0-9]{1}|[1-9])\\.(25[0-5]|2[0-4][0-9]|[0-1]{1}[0-9]{2}|[1-9]{1}[0-9]{1}|[1-9]|0)\\.(25[0-5]|2[0-4][0-9]|[0-1]{1}[0-9]{2}|[1-9]{1}[0-9]{1}|[1-9]|0)\\.(25[0-5]|2[0-4][0-9]|[0-1]{1}[0-9]{2}|[1-9]{1}[0-9]{1}|[0-9])";

  //Take out any 5 numbers-4 numbers since they are assumed to be zip codes
   public static final String zipRegex = "[^a-z^A-Z^0-9](\\d{5}(-)\\d{4})";

   //Take out any 4 digit numbers that look like 19.. or 20.. These are assumed to be 4 digit years.
  public static final String yearRegex = "[^a-z^A-Z^0-9](19|20)[0-9]{2}\\s";

  //take out any 2 digit numbers which start with a single quote.
  public static final String digit2YearRegex = "[^a-z^A-Z^0-9]\\'[0-9][0-9]\\s";

  //Take out any telephone numbers
  public static final String telRegex = "[^a-z^A-Z^0-9]+\\(?[1-9][0-9]{2}[\\)\\s-]?[1-9][0-9]{2}[\\s-]?[0-9]{4}\\s+";

  //Hospital names
  public static final String hospitalRegex = "[^a-z^A-Z^0-9]((BIDMC)|(Beth\\s+Israel\\s+Deaconess?\\s+Medical?\\s+Center?)|(HMFP)|(MGH)|(BWH)|(DFCI)|(BID)|(MEEI)|(HCHP)|(HPHC))";

  //this line looks for up to four "words" before MT and one word after it (for specialty qualifications)
 public static final String qualificRegex = "[^a-z^A-Z^0-9]+([^ ]+\\s+){1,4}M[.]? ?T[.]?\\s+[^ ]+\\s";

// this next set of lines look for a string with exactly four "words" before MD/DO/PHD/MS/
// consider adding other degree types - eg english types, PA, NP, MA, RN etc
  public static final String degreeRegex = "[^a-z^A-Z^0-9]+([A-Z]+[^a-z^A-Z^0-9]+){1,4}((M(.)?D(.)?)|(D(.)?O(.)?)|(Ph(.)?D(.)?)|(M(.)?S(.)?)|(M(.)?T(.)?))[^a-z^A-Z^0-9]";

// this line looks for DR|doctor followed by up to six "words"
  public static final String drRegex = "[^a-z^A-Z^0-9]+(([dD][Rr]([Ss])?)|([Dd]octor)s?|(DOCTORS?))[.](\\s+)?([A-Z]([a-zA-Z]+)?([^a-z^A-Z^0-9]+|(and)|(AND))+){1,8}";

  //put the older Dr regex. this should be a safety net incase the above regex is not satisfied.
  public static final String olderDrRegex = "[^a-z^A-Z^0-9]+(([dD][Rr]([Ss])?)|([Dd]octor)s?|(DOCTORS?))[^a-zA-Z^0-9]+(\\w+[^a-z^A-Z^0-9]+){1,3}";

//This is a new facility regex and should be executed before the following facilitynameregex
  public static final String facilityRegex = "[^a-z^A-Z^0-9]+(of|OF|from|FROM|to|TO|BY|by|for|FOR|AT|at|label(l)?ed|LABEL(L)?ED|IN|in|with|WITH)[^a-z^A-Z^0-9]+([A-Z][a-zA-Z]+[^a-z^A-Z^0-9]+){1,6}((Medical\\s+Center)|(Hospital)|(HOSPITAL)|(HEALTH\\s+CENTER)|(INC)|(Inc)|(Health\\s+Center)|(Health\\s+Services)|(HEALTH\\s+SERVICES)|(Clinic)s?|([dD]iagnostics)|(DIAGNOSTICS)|(Laboratories)|(LABORATORIES)|(LABORATORY)|([lL]aboratory)|(MEDICAL\\s+CENTER)|(MEDICAL\\s+ASSOCIATES)|(IMPATH)|(PERMANENTE)|(INSTITUTE)|(impath)|(permanente)|(institute)|(medical\\s+associates))[^a-z^A-Z^0-9]+([A-Z][a-zA-Z]+[^a-z^A-Z^0-9]+){0,4}";

// this set of line looks for health facility names and takes out up to four words before the key word
 public static final String facilityNameRegex = "[^a-z^A-Z^0-9]+([^ ]+\\s+){1,4}((Medical\\s+Center)|(Hospital)|(HOSPITAL)|(HEALTH\\s+CENTER)|(INC)|(Inc)|(Health\\s+Center)|(Health\\s+Services)|(HEALTH\\s+SERVICES)|(Clinic)s?|([dD]iagnostics)|(DIAGNOSTICS)|(Laboratories)|(LABORATORIES)|(LABORATORY)|([lL]aboratory)|(MEDICAL\\s+CENTER)|(CLINIC)S?|(MEDICAL\\s+ASSOCIATES)|(IMPATH)|(PERMANENTE)|(INSTITUTE)|(impath)|(permanente)|(institute)|(Medical\\s+Associates))[^a-z^A-Z]+([A-Z][a-z]+[^a-z^A-Z^0-9]+){0,4}";

// note that these come after the other known identifiers like pt ssn, acc num, etc
 public static final String ssn = "[^a-z^A-Z^0-9]+[0-9]{3}-[0-9]{2}-[0-9]{4}";

//suspicious number 4-15 digits
 public static final String suspiciousNum = "[^a-z^A-Z^0-9]+[0-9]{5,15}[^a-z^A-Z]";

// this looks for key words to identify accession numbers by the word accession or any abbreviated form
 public static final String accRegex = "[^a-z^A-Z^.](([Aa][Cc][Cc]\\.?)|([Aa][Cc][Cc][Ee][Ss][Ss][Ii][Oo][Nn])|([Cc][Aa][Ss][Ee]))[^A-Z^a-z^0-9]+(([Nn][Uu][Mm]\\.?)|(#)|[Nn]umber|NUMBER)[^A-Z^a-z^0-9]+[a-zA-Z]{1,3}[0-9]{1,12}[a-zA-Z]{0,3}[^A-Z^a-z^0-9]";

// this looks for many common accession number forms ( THE SCRUBBED FILE WAS PRODUCED BY ANOTHER VERSION WHICH HAD THE FOLLOWING REGEX STARTING WITH [^A-Z^a-z^.]
 public static final String accNumRegex = "[^a-z^A-Z^.]([A-Z]{0,3}[0-9]{1,5}[-:.\\s/])?[A-Z]{1,2}[0-9]{1,4}[-.:/][A-Z]{0,3}[0-9]{0,7}[A-Z]{0,2}[^a-z^A-Z^%]([0-9][^a-z^A-Z^%])?(^cm^gm(s)?^gram(s)?^x)?";

//takes care of odd accession  numbers not caught by the above regex . These incl. the following egs. 1) a11a11111
 public static final String oddAccession = "[^a-z^A-Z^.][a-zA-Z]{1,2}\\d{1,5}[-.\\s:/]?[a-zA-Z]{1,3}\\d{1,5}([-.\\s:/]\\d{1,3})?[^a-z^A-Z^0-9]";

 //takes care of accession numbers of the form a1234556 - wht abt 00:SP15432:--it takes out :SP15432:
 public static final String newAccession = "[^a-z^A-Z^.][0-9]{0,3}[^a-z^A-Z^.]?[a-zA-Z]{1,3}\\d{1,7}[^a-z^A-Z^0-9]";

 //new accession number regex to catch accession numbers like 1) A-11-11111-A1 2) A-11-111 3) aa-11-1111 (if delimited by a dot, it takes out 2.6 or 3.2 etc which occurs in most reports as the size of some specimens).
 public static final String accessionRegex ="[^a-z^A-Z^.]([A-Za-z]{1,3}[-./])?\\d{1,3}[-:/]\\d{1,6}([-:/][A-Za-z]{1,2}\\d{1,2})?[^A-z^a-z^0-9]";

 //take out medical record number of the form 111 11 11.
 public static final String mrnRegex= "[^a-z^A-Z^.]\\d{3}[^a-z^A-Z^0-9^.]+\\d{2,3}[^a-z^A-Z^0-9^.]+\\d{2,4}[^a-z^A-Z^0-9]";

 //This matches 4 words after received from ,labeled ,patients name etc. It is assumed that the words following the mentioned keywords are not already removed.
 public static final String specialWords = "[^a-z^A-Z^0-9]([Rr]eviewed by|[Cc]alled to|[Rr]eported to)\\s+([a-zA-Z]+([^a-z^A-Z^0-9]+|(and)|(AND))){1,4}";

 //Match all words with O' or Mc
 public static final String specialNames = "[^a-z^A-Z^0-9](O\\'|M[Aa]?[cC])\\w+[^a-z^A-Z^0-9]?";

 //Match all jr and sr
 public static final String titles = "[^a-z^A-Z^0-9]+([Jj][rR]|[Ss][rR])\\.?[^a-z^A-Z^0-9]?";

 //Match all roman numeral III
 public static final String titleThird = "[^a-z^A-Z^0-9]+(^[Pp]art|^[Gg]rade):?\\s+III\\.?";

//remove any word enclosed within quotes after "patient's name"
 public static final String patientName = "[^a-z^A-Z^0-9]+(((patient(')?(s)?)\\s+(name))[^a-z^A-Z^0-9^\"]+(is)?\"\\w+[^a-z^A-Z]+\\w+[^a-z^A-Z]+)";

 //same as patient name except to take out names that come after "labeled"
 //public static final String labeledName = "(label(l)?ed[^a-z^A-Z^0-9^\"]+\"[A-Z][a-zA-Z]+[^a-z^A-Z^0-9]+[xX]{3,15}[^a-z^A-Z^0-9]+[a-zA-Z]+)";
  //this is a simplied form of the above regex. Does the first letter after quotes need to be capitalised?
  public static final String labeledName =  "[^a-z^A-Z^0-9]+(label(l)?ed[^a-z^A-Z^0-9^\"]+\"[^a-z^A-Z^0-9]?([a-zA-Z]+[^a-z^A-Z^0-9]+){3})";

//this is to capture dr names which follows keywords but wihtout any qualifications before or after the name.
  public static final String newKeyWordRegex ="[^a-z^A-Z^0-9]+(reviewed|diagnosed|diagnosis|notified)[^a-z^A-Z^0-9]+(by)[^a-z^A-Z^0-9]+([a-zA-Z]+[^a-z^A-Z^0-9]+){3}";

  //reviewed keyword
  public static final String reviewedKeyword = "[^a-z^A-Z^0-9]+([a-zA-Z]+[^a-z^A-Z^0-9]+){3}([Rr]eviewed|REVIEWED)[^a-z^A-Z^0-9]+";

  //the following regex is for taking out names of doctors and technicians when there is no degree or Dr. but is followed by /kcl or /pc or something like that.
 // public static final String childrensRegex = "[^a-z^A-Z^0-9]+[a-zA-Z]+[^a-z^A-Z^0-9]+[a-zA-Z]+[^a-z^A-Z^0-9]+[a-zA-Z]+[^a-z^A-Z^0-9]+[/][a-zA-Z]{2,3}[^a-z^A-Z^0-9]+";
}
