# Supplementary material for: Development and evaluation of an open source software tool for deidentification of pathology reports
Source: BMC Med Inform Decis Mak. 2006 Mar 6;6:12. doi: 10.1186/1472-6947-6-12 (PMC1421388; doi:10.1186/1472-6947-6-12)
Supplement: Additional File 2 — HMS Scrubber version 1.0 beta distribution files. This archive contains all of the java code and supporting files needed to install and run the scrubber (provided that the needed versions of Java, MySQL and JDOM are present). [file 1472-6947-6-12-S2.zip › src/Scrubber.java]

import org.jdom.Document;
import org.jdom.input.SAXBuilder;
import org.jdom.JDOMException;
import org.jdom.Element;
import org.jdom.Comment;
import org.jdom.CDATA;
import org.jdom.Text;
import org.jdom.Attribute;
import org.jdom.output.XMLOutputter;

import java.io.File;
import java.io.FileDescriptor;

import java.util.ArrayList;
import java.util.List;
import java.util.Vector;
import java.text.SimpleDateFormat;
import java.text.DateFormat;
import java.util.regex.*;
import java.util.Properties;

import java.io.File;
import java.io.BufferedWriter;
import java.io.BufferedReader;
import java.io.FileReader;
import java.io.FileWriter;
import java.io.IOException;
import java.io.StringWriter;
import java.io.FileInputStream;

import java.sql.*;
import java.util.ListIterator;


/**
 *
 * <p>Title: scrubber</p>
 * <p>Description: This class is used to deidentify information found in a pathology report</p>
 *
 *  <p>Copyright: Copyright (c) 2003</p>
 * This file is part of the HMS Pathology Report Scrubber
 *
 * The HMS Pathology Report is free software; you can redistribute it and/or modify
 * it under the terms of the GNU General Public License as published by
 *   the Free Software Foundation; either version 2 of the License, or
 *   (at your option) any later version.
 *
 * The HMS Pathology Report Scrubber is distributed in the hope that it will be useful,
 * but WITHOUT ANY WARRANTY; without even the implied warranty of
 * MERCHANTABILITY or FITNESS FOR A PARTICULAR PURPOSE.  See the
 * GNU General Public License for more details.
 *
 *  You should have received a copy of the GNU General Public License
 * along with this program; if not, write to the Free Software
 *  Foundation, Inc., 59 Temple Place, Suite 330, Boston, MA  02111-1307  USA or check the GNU website at http://www.gnu.org/licenses/gpl.html
 *
 * <p>Company: Harvard Medical School</p>
 * @author Raji Mahaadevan
 * @version 1.0 beta
 */

public class Scrubber extends CDATA implements RegexStrings
{

  public String path = null;
  public static String outputFilePath ;
  public static String inputFilePath;
  private String fileName=null;
  protected File consult;
  protected static File consultdir;

  private int sequentialNumber ;
  private StringBuffer changedFirstName ;
  private StringBuffer changedLastName;
  private String changedAccessionNumber;
  private String changedSSN;
  private StringBuffer changedSource;
  private StringBuffer replacementText;
  private String changedDOB;
  private StringBuffer changedLocalMRN;
  private String fullReportText;
  private String tissueDate;

  private SAXBuilder saxBuilder;
  private int remainder = 50000;

  private ArrayList convertToList;
  private String questionableWords;
  private BufferedWriter bufferOutput;
  private Document doc;
  private Element rootElement;
  private Element pathologyCase;
  private Element headerElement;
  private int fileCount =0;
  private String grossDescText;
  private String replacedString;
  private String diagnosisText;
  protected List text;
  protected String textInfo;

  protected List subElements;
  protected Element eachElement;
  protected Element pathElement;

  protected Vector identifiers;
  protected String first,last;
  protected String splitStrings[];

  public static String mySQLDriver   = "com.mysql.jdbc.Driver" ;
	public static String mySQLURL      = "jdbc:mysql://localhost:3306/scrubber";
  public static String mySQLUserName = "spin";
  public static String mySQLPassword = "lcsspin";
  public static boolean consultScrubbing = false;
  public static Vector outputVector =  new Vector();

  public Connection conn = null;
  public TestRegex tr;
  public File problemDir = new File("c:\\temp");

  public static String tempFile;
  protected static boolean loopSubDir;
  protected XMLOutputter changedXMLOutput = new XMLOutputter();

  public Scrubber(){}

/*  public void deIdentifyHeader() throws IOException
  {
    try{

        Element elementX = null;
        Element identifierElement = headerElement.getChild("Identifiers");
        //get all the elements under the header element and use it to get the header identifying informatiion
        for (int x = 0; x < headerElementNames.length; x++)
        {
          elementX = identifierElement.getChild(headerElementNames[x]);

          if (elementX.getName().equalsIgnoreCase("FirstName")) {
            String firstName = elementX.getText();
            char firstCharacter = firstName.charAt(0);
            sequentialNumber++;
            changedFirstName = new StringBuffer();
            changedFirstName = changedFirstName.append(firstCharacter+"000000000"+sequentialNumber);

          }
          if (elementX.getName().equalsIgnoreCase("LastName")) {
            String lastName = elementX.getText();
            char firstCharacter = lastName.charAt(0);
            changedLastName = new StringBuffer();
            changedLastName = changedLastName.append(firstCharacter+"000000000"+sequentialNumber);

          }
          if (elementX.getName().equalsIgnoreCase("accessionnumber"))
          {
            String AccessionNumber = elementX.getText();
            String first2Chars = AccessionNumber.substring(0, 2);
            //Checking to see if the first 2 chars contians alphas
            if(Pattern.compile("[a-zA-Z][0-9]").matches("[a-zA-Z][0-9]",first2Chars))
            {
              changedAccessionNumber = "XXXX-XXXXXX";
            }
            else
            if(first2Chars.equals("00") | first2Chars.equals("01") | first2Chars.equals("02") | first2Chars.equals("03"))
            {
              String stringYear = "20" + first2Chars;
              int intYear = new Integer(stringYear).intValue();
              int yearDiff = (intYear - 32);
              //What this does is to convert all the year part of the accession number to some other year starting from 1970
              String convertedYear = new Integer(intYear - yearDiff).toString().substring(2);
              remainder++;
              changedAccessionNumber = convertedYear + "-" +new Integer(remainder).toString();
            }
            else
           {
              String stringYear = "19" + first2Chars;
              int intYear = new Integer(stringYear).intValue();
              int yearDiff = (intYear - 32);
              String convertedYear = (new Integer(yearDiff).toString()).substring(2);
              remainder++;
              changedAccessionNumber = convertedYear + "-" +new Integer(remainder).toString();
            }
            //write the accession number and the changed accession number to the output file stored under temp dir.
            bufferOutput.newLine();
            bufferOutput.write("accession number :"+AccessionNumber);
            bufferOutput.newLine();
            bufferOutput.write("deidentified accession number :"+ changedAccessionNumber);
            //bufferOutput.newLine();

          }

          if (elementX.getName().equalsIgnoreCase("dateofbirth"))
          {
            String dateofbirth = elementX.getText();
            //the following if is to take care of dates which are in the valid format according to the spin schema
            if(Pattern.compile("[0-9]{4}[-./][0-9]{1,2}[-./][0-9]{1,2}").matches("[0-9]{4}[-./][0-9]{1,2}[-./][0-9]{1,2}",dateofbirth))
            {
              changedDOB = dateofbirth;
              tissueDate = pathologyCase.getAttributeValue("TissueAcquisitionDate");
            }
            else
            {
              String dob = dateofbirth.substring(6, 10);

              String tissue = pathologyCase.getAttributeValue("TissueAcquisitionDate");
              String sampleCollectionDate = tissue.substring(6, 10);

              //Changing TissueAcquisitionDate month and day to "01"`
              tissueDate = sampleCollectionDate + "-01-01";
              //this is specific to BID's pathology report since the date formats are different for different hospitals.
              int ageAtSampleCollection = new Integer(sampleCollectionDate).
                  intValue() - new Integer(dob).intValue();
              String lastDigit = new Integer(ageAtSampleCollection).toString().
                  substring(1, 2);

              int changedAge = ageAtSampleCollection +
                  (5 - new Integer(lastDigit).intValue());

              //This is the changed year of birth. The month and day are supposed to be 01/01
              String changedYearOfBirth = new Integer(new Integer(
                  sampleCollectionDate).intValue() - changedAge).toString();
              changedDOB = changedYearOfBirth + "-01-01";
            }
          }
          if (elementX.getName().equalsIgnoreCase("ssn"))
          {
            String ssn = elementX.getText();
            //replacement string should be numbers.
            changedSSN = "*********";

          }
          if (elementX.getName().equalsIgnoreCase("source"))
          {
            String source = elementX.getText();
            changedSource = new StringBuffer("***************");
          }
          if (elementX.getName().equalsIgnoreCase("localmrn"))
          {
            String localMRN = elementX.getText();
            changedLocalMRN = new StringBuffer("**************");
          }

        }
      }
      catch (Exception e)
      {
        System.out.println("Exception thrown is :" + e);

      }

  }*/

  public void deIdentifyBody() throws IOException,SQLException
  {
    //String that is replaced in gross description text or diagnosis text
    replacedString = null;

    //create a file with the same name under the temp dir that contains all the information that was replaced or removed
    File outputFile = new File(tempFile+"replacedText.txt");
    bufferOutput = new BufferedWriter(new FileWriter(outputFile, true));


    bufferOutput.write(new Integer(++fileCount).toString()+".");
    bufferOutput.write("   Beginning of next report  :"+fileName);

    //Find out if this is a consult or not . If this a consult case, we don't want to deidentify or process it.
    //Consult files are written to a dir which is created with the same name .
    Pattern consultSlide = Pattern.compile("[Cc]onsult(\\s+)[Ss]lide");
    Pattern consultCase = Pattern.compile("[Cc]onsult(\\s+)[Cc]ase");
    Pattern referred = Pattern.compile("[Rr]eferred");
    //The SpecimenSubmitted Element's text is appended to gross description text in XMLToValidXML and the elemtn is then removed.
    //So, we are not checking for consults in that element since it does not exist.
    if(pathologyCase.getChild("GrossDescriptionText") !=null && !consultScrubbing)
    {
      String specimen = pathologyCase.getChild("GrossDescriptionText").getText().toLowerCase();
      if(consultSlide.matcher(specimen).find() || consultCase.matcher(specimen).find() || referred.matcher(specimen).find())
      {
           boolean filemoved = consult.renameTo(new File(consultdir,consult.getName()));
           return;
      }
    }
    if(pathologyCase.getChild("DiagnosisText") !=null && !consultScrubbing)
    {
      String specimen = pathologyCase.getChild("DiagnosisText").getText().toLowerCase();
      if(consultSlide.matcher(specimen).find() || consultCase.matcher(specimen).find() || referred.matcher(specimen).find())
      {
        //System.out.println("Specimen is :*****"+specimen+"*****");
        boolean filemoved = consult.renameTo(new File(consultdir,consult.getName()));
        return;
      }
    } //--end of consult cases/slides processing.


    tr = new TestRegex();
    conn = new ConnectToMySQL().jdbcConnect(mySQLDriver,mySQLURL, mySQLUserName, mySQLPassword);
    List childrenList = doc.getRootElement().getChild("Body").getContent();
    pathElement = doc.getRootElement().getChild("Body").getChild("PathologyCase");
    identifierValues();
    scrubCDATAText(childrenList);

    bufferOutput.newLine();
    bufferOutput.newLine();
    bufferOutput.close();

    //After the header and body are deidentified, replace the converted strings in the xml report.

    if(!new File(outputFilePath).exists())
    {
      boolean dirExists = new File(outputFilePath).mkdirs();
    }
    String outputFileName = outputFilePath+"scrubbed"+fileName;
    FileWriter fw = new FileWriter(new File(outputFileName), false);
    System.out.println("file is called once");
    doc.getRootElement().addContent(new Comment("Scrubber version 1.0.3 beta"));
    changedXMLOutput.output(doc,fw);
 }


  public void scrubCDATAText(List subElements) throws IOException,SQLException
  {

    String s1 = null;
    for(int j=0;j<subElements.size();j++)
    {
             Object object = subElements.get(j);

             if(object instanceof CDATA)
             {

                s1 = ((CDATA)object).getText();
                if(s1.length()>0)
                {
                  s1 = substitute(s1);
                  System.out.println("CDATA is   :"+object);
                  s1 = tr.regexTest(s1, bufferOutput, conn);
                }

                object = ((CDATA)object).setText(s1);
                object = subElements.set(j,object);

             }
             else if(object instanceof Text)
             {
               s1 = ((Text)object).getText();
               if(s1.length()>0)
               {
                 System.out.println("Text is   :"+object);
                 s1 = substitute(s1);
                 s1 = tr.regexTest(s1, bufferOutput, conn);
               }
               object = ((Text)object).setText(s1);
               object = subElements.set(j,object);

             }
             else if(object instanceof Element)
             {
                 List subele = ((Element)object).getContent();
                 System.out.println("Element is   :"+object);
                 scrubCDATAText(subele);
             }

             //Attributes need not be cleaned since they are not viewable.
             //The following lines of code replaces identifiers in attributes. If still doesn't do anything to pathologycase attributes because the objects
             //in this method are all children of pathologycase and not the pathologycase element itself. Change this to handle any element under Body tag.
             /*if(object instanceof Element)
             {
               List attributes = ((Element)object).getAttributes();
               for(int k=0;k<attributes.size();k++)
               {
                 Attribute attrb = (Attribute)attributes.get(k);
                 String attrbValue = attrb.getValue();
                 attrbValue = substitute(attrbValue);
                 attrbValue = tr.regexTest(attrbValue, bufferOutput, conn);
                 object = ((Element)object).setAttribute(attrb.getName(),attrbValue);
               }

             }*/

     }


  }
  public void identifierValues()
  {
    identifiers = new Vector();
    List headerElements = new Vector();
    headerElements = headerElement.getChild("Identifiers").getChildren();
    for(int y=0;y<headerElements.size();y++)
    {
      Element headerEle = (Element)headerElements.get(y);
      if(headerEle.getText()!=null)
       identifiers.addElement(headerEle.getText());

      first = headerElement.getChild("Identifiers").getChild("FirstName").getText();
      last = headerElement.getChild("Identifiers").getChild("LastName").getText();

    }

  }

  //This method checks for the identifiers in all text and CDATA of all the tags in Body and replaces with x's.
  public String substitute(String inputString) throws IOException
  {
    String replaceText = inputString;
    replaceText = replaceText.replaceAll("[)(]", " ");
    Matcher m;
    int end=0;
    boolean find = false;
    for(int y=0;y<identifiers.size();y++)
    {
      String identifier = (String)identifiers.get(y);
      identifier = identifier.replaceAll("[()]"," ");
      //Checking whether the identifier is equal to empty string will take care of SSN and localMRN tags not having values.
      //System.out.println("the identifier value is : "+identifier);
      if(!identifier.trim().equals(""))
      {
        Pattern p6 = Pattern.compile("[^a-z^A-Z]"+identifier+"[^a-z^A-Z]");
        //Took out the toLowerCase() method from the following line which means that the identifiers are replaced only if they
        //are an exact match.
          m = p6.matcher(replaceText);
          find = m.find();
          if(find)
          {
            bufferOutput.newLine();
            bufferOutput.write("   Header   ");
          }
          while(find)
          {
            String matched = m.group();
            bufferOutput.write("     "+matched);
            end  = m.end();
            find = m.find(end) ;
          }
          replaceText = replaceText.replaceAll("[^a-z^A-Z]"+identifier+"[^a-z^A-Z]"," xxxxxxxxxxxxxxxxxxxxx ");


        Pattern p7 = Pattern.compile("[^a-z^A-Z]"+identifier.toLowerCase()+"[^a-z^A-Z]");
        //Replace all header information in lowercase.
         m = p7.matcher(replaceText);

          find = m.find();
          if(find)
          {
            bufferOutput.newLine();
            bufferOutput.write("   Header   ");
          }
          while(find)
          {
            String matched = m.group();
            bufferOutput.write("     "+matched);
            end  = m.end();
            find = m.find(end) ;
          }

          replaceText = replaceText.replaceAll("[^a-z^A-Z]"+identifier.toLowerCase()+"[^a-z^A-Z]"," xxxxxxxxxxxxxxxxxxxxx ");

        if(identifier.length()>1)
        {
          //Replace all header information with first letter capitalized and the rest in lower case
          identifier = ("[^a-z^A-Z]"+identifier.substring(0, 1).toUpperCase() + identifier.substring(1).toLowerCase()+"[^a-z^A-Z]");
          identifier = identifier.replaceAll("[()]"," ");
          //the following lines of code until the end of while loop is for QA purposes
          Pattern p8 = Pattern.compile(identifier);
          m = p8.matcher(replaceText);
          find = m.find();
          if(find)
          {
            bufferOutput.newLine();
            bufferOutput.write("   Header   ");
          }
          while(find)
          {
            String matched = m.group();
            bufferOutput.write("     "+matched);
            end  = m.end();
            find = m.find(end) ;
          }
          replaceText = replaceText.replaceAll(identifier," xxxxxxxxxxxxxxxxxxxxx ");

        }
      }

    }

    //Split the first name, if there is a space,dot,dash and single quotes in it ,to componenets . The gross description text is
    //checked against the individual strings stored in splitStrings array and any match is replaced with X's.The regular expression
    //has "-" last or first since in any other position it denotes a range.

    replaceText = splitName(replaceText,first);
    replaceText = splitName(replaceText,last);

     return replaceText;

  }

  public String splitName(String modifiedInputString,String name) throws IOException
  {
    String replaceText = modifiedInputString;
    String nameidentifier = name;
    Matcher m;
    int end=0;
    boolean find = false;

    splitStrings = Pattern.compile("[\\.\\'\\s-]").split(last);
    if(splitStrings.length>1)
     {
       for (int i = 0; i < splitStrings.length; i++)
       {
         splitStrings[i] = splitStrings[i].replaceAll("[()]"," ");
          String identifier = ("[^a-z^A-Z]"+splitStrings[i]+"[^a-z^A-Z]");

         if (splitStrings[i].trim().length() > 1)
         {
          Pattern p8 = Pattern.compile(identifier);
          m = p8.matcher(replaceText);
          find = m.find();
          if(find)
          {
            bufferOutput.newLine();
            bufferOutput.write("   Header  Split String  ");
          }
          while(find)
          {
            String matched = m.group();
            bufferOutput.write("     "+matched);
            end  = m.end();
            find = m.find(end) ;
          }
          replaceText = replaceText.replaceAll(identifier," XXXXXXXXXXXXXXX ");

          identifier = "[^a-z^A-Z]"+splitStrings[i].toLowerCase()+"[^a-z^A-Z]";
          p8 = Pattern.compile(identifier);
          m = p8.matcher(replaceText);
          find = m.find();
          if(find)
          {
               bufferOutput.newLine();
               bufferOutput.write("   Header  Split String  ");
          }
          while(find)
          {
               String matched = m.group();
               bufferOutput.write("     "+matched);
               end  = m.end();
               find = m.find(end) ;
          }
          replaceText = replaceText.replaceAll(identifier," XXXXXXXXXXXXXXX ");

           identifier = "[^a-z^A-Z]"+splitStrings[i].substring(0, 1).toUpperCase()+splitStrings[i].substring(1).toLowerCase()+"[^a-z^A-Z]";
           p8 = Pattern.compile(identifier);
           m = p8.matcher(replaceText);
           find = m.find();
           if(find)
           {
             bufferOutput.newLine();
             bufferOutput.write("   Header  Split String  ");
           }
           while(find)
           {
             String matched = m.group();
             bufferOutput.write("     "+matched);
             end  = m.end();
             find = m.find(end) ;
           }
           replaceText = replaceText.replaceAll(identifier," XXXXXXXXXXXXXXX ");

         }
         if(splitStrings[i].trim().length() == 1)
        {
          identifier = "\\s+"+splitStrings[i]+"[^a-z^A-Z]";
          Pattern p10 = Pattern.compile(identifier);
          m = p10.matcher(replaceText);
          find = m.find();
          if(find)
          {
            bufferOutput.newLine();
            bufferOutput.write("   Header  Split String  ");
          }
          while(find)
          {
             String matched = m.group();
             bufferOutput.write("     "+matched);
             end  = m.end();
             find = m.find(end) ;
          }

          replaceText = replaceText.replaceAll(identifier," XXXXXXXXXXXXXXX ");

        }


       }
     }
     return replaceText;

  }

  public void readXML(String filepath)
  {
    //read the header fields
    //dom parser implementations use SAX to create a DOM tree.
    //For that reason, using SAXbuilder to build the tree is faster and more memory efficient.
    saxBuilder = new SAXBuilder();
    doc = null;
    path = filepath;
    File inputDir = new File(path);
    File inputFileArray[] = inputDir.listFiles();
    boolean filemoved = false;

    for(int l=0; l<inputFileArray.length;l++)
    {
      try
      {
        consult = inputFileArray[l];
        //go to the next element in the array if the current element is not a file
        if(!inputFileArray[l].isFile() && loopSubDir )
        {
          if(inputFileArray[l].listFiles().length > 0)
          {
            readXML(inputFileArray[l].getPath());
            String outputDirName = outputFilePath + "\\" +inputFileArray[l].getName() + "output\\";
            boolean dir = new File(outputDirName).mkdir();
            if (dir)
              outputFilePath = outputDirName;
            outputVector.add(outputFilePath);
          }
        }
        else
        {//Continue processing if the inputFileArray element is a file .Get the name of the file that is ready to be read
          fileName = inputFileArray[l].getName();

        }
        System.out.println("Tis is a test    2 : ");

        doc = saxBuilder.build(inputFileArray[l]);
        rootElement = doc.getRootElement();
        headerElement = rootElement.getChild("Header");
        pathologyCase = rootElement.getChild("Body").getChild("PathologyCase");

        doc = saxBuilder.build(inputFileArray[l]);
        this.deIdentifyBody();

      }
      catch(JDOMException e)
      {
        System.out.println("JDOM exception : "+ e.getMessage());
        //move the problem file to the problem dir.
        if(problemDir.isDirectory() && problemDir.exists())
           filemoved = inputFileArray[l].renameTo(new File(problemDir,
                   inputFileArray[l].getName()));
       else
         if(new File(outputFilePath + "\\scrubberproblem\\").mkdir())
         {
           problemDir = new File(outputFilePath + "\\scrubberproblem\\");
           filemoved = inputFileArray[l].renameTo(new File(problemDir,
                   inputFileArray[l].getName()));
         }
      }
      catch(IOException e)
      {
        System.out.println("There is an IOException  :" + e.getMessage());
      }
      catch(SQLException e)
      {
        System.out.println("sql Exception   :"+ e.getMessage());
        //move the problem file to the problem dir.
        if(problemDir.isDirectory() && problemDir.exists())
           filemoved = inputFileArray[l].renameTo(new File(problemDir,
                   inputFileArray[l].getName()));
       else
         if(new File(outputFilePath + "\\scrubberproblem\\").mkdir())
         {
           problemDir = new File(outputFilePath + "\\scrubberproblem\\");
           filemoved = inputFileArray[l].renameTo(new File(problemDir,
                   inputFileArray[l].getName()));
         }

      }
    }
  }

  public String getOutputFilePath()
  {
    return outputFilePath;
  }

  public void setOutputFilePath(String outputDir)
  {
    outputFilePath = outputDir;
  }


  public static void main(String args[]) throws SecurityException,IOException
  {
       Scrubber scrubber = new Scrubber();
      //The following constructor is a submission tool class tht reads the configuration file. I just need the input directory
      //from that file.
      /* STConfiguration STC = new STConfiguration();
       mySQLDriver = STC.getClientSideCodeBookDriver();
       Properties mysqlProperty = new Properties();
       mysqlProperty.load(new FileInputStream("mysql.properties"));
       mySQLUserName = mysqlProperty.getProperty("UserName");
       mySQLPassword = mysqlProperty.getProperty("Password");
       mySQLURL = mysqlProperty.getProperty("mysqlURL");
       //modifyMatchedWord = mysqlProperty.getproperty("modifyWordToBeCrossChecked");

       Vector inputDirectories = STC.getDirectories();
       for(int k=0; k <inputDirectories.size();k++)
       {
         loopSubDir = STC.getIsSubdirectories();
         String nameOfInputDir = ((String)inputDirectories.get(k));
         outputFilePath =nameOfInputDir.substring(0,nameOfInputDir.lastIndexOf("\\")+1)+"output\\";
         outputVector = new Vector();
         boolean outputPathAdd = outputVector.add(outputFilePath);
         scrubber.readXML(inputDirectories.get(k).toString());
       }


       STC.setDirectories(outputVector);*/

      /* After the scrubbing is done, make sure that the output director(y/ies) of the scrubber is put in a vector and the configuration file is changed
       to point to it eg. using STC.setDirectories(Vector outputdirectories)
       process each directory and write to the scrubbed directory. Then setinput directory in the configuration file to point
       to the output scrubbed directory.
      */
      //if an output path is specified, the scrubbedFile.xml is written under that dir. If not, an output dir is created under the input file dir.
      //If that is not possible, the scrubbedFile.xml is written under the input file dir . If no input file dir is specified, the default is C:\\BWH\\.
      String inputDirParent = "c:";
      if(args.length > 0){
        inputDirParent = new File(args[0]).getParent();

      }

      if(args.length > 1)
      {
         inputFilePath = args[0];
         outputFilePath = args[1];
         boolean temp = new File(inputDirParent+"\\temp\\").mkdir();
         if(temp)
         {
           String filedir = (inputDirParent + "\\temp\\");
           tempFile = filedir;
         }
         boolean consultDirCreated = new File(inputDirParent + "\\consult\\").mkdir();
          consultdir = new File(inputDirParent + "\\consult\\");

      }
      else
      {
        if (args.length == 1)
        {
          inputFilePath = args[0];
          //create the temp dir where the replaced words file is created.
          boolean temp = new File(inputDirParent+"\\temp\\").exists();
          if(temp)
          {
            String filedir = (inputDirParent + "\\temp\\");
            tempFile = filedir;
          }
          else
          {
            temp = new File(inputDirParent+"\\temp\\").mkdir();
             tempFile = (inputDirParent + "\\temp\\");
          }

        }
        else
        {

         //inputFilePath = "C:\\BWHNEWXML\\BWHNEWSET050704\\";
         //inputFilePath = "C:\\bidaprilnewtest\\2000\\xmlOutput\\valid\\";
//         inputFilePath = "C:\\franksnewfiles\\";
         inputFilePath = "C:\\buggyrecords\\input\\";
         inputDirParent = new File(inputFilePath).getParent();
         boolean temp = false;
         if(new File("c:\\temp\\").exists())
         {
           temp = true;
         }
         else
         {
           temp = new File("c:\\temp\\").mkdir();
         }
         if(temp)
           tempFile = "c:\\temp\\";


        }
        //create the output directory and consult directory
         boolean dir=false;

          if(new File(inputDirParent+"\\scrubbedoutput\\").exists())
            dir = true;
          else
             dir = new File(inputDirParent + "\\scrubbedoutput\\").mkdir();
          if(dir)
            outputFilePath = inputDirParent + "\\scrubbedoutput\\";
          else
            outputFilePath = inputDirParent;

          boolean consultDirCreated = new File(inputDirParent + "\\consult\\").mkdir();
          consultdir = new File(inputDirParent + "\\consult\\");
      }

      scrubber.readXML(inputFilePath);
      //add the outputDir to a vector

      //after scrubbing is done for normal files, do the same for consults. The consult files are moved to a separate directory----bruce's request
      System.out.println(" this is consult scrubbing");
      if(consultdir != null && consultdir.listFiles().length != 0)
      {
        //this won't work because deidentify body checks for consult cases and puts them in a different dir.
        consultScrubbing = true;
         boolean dir =false;
        if(new File(consultdir+"\\consultscrubbed\\").exists())
          dir = true;
        dir = new File(consultdir+"\\consultscrubbed\\").mkdir();
        if(dir)
           outputFilePath = consultdir+"\\consultscrubbed\\";
        //outputFilePath = consultdir.getPath()+"\\"; ---scrubbed file whether consults or otherwise are written to the same scrubbed directory
        scrubber.readXML(consultdir.getPath());
      }
  }
}
