# Supplementary material for: Development and evaluation of an open source software tool for deidentification of pathology reports
Source: BMC Med Inform Decis Mak. 2006 Mar 6;6:12. doi: 10.1186/1472-6947-6-12 (PMC1421388; doi:10.1186/1472-6947-6-12)
Supplement: Additional File 2 — HMS Scrubber version 1.0 beta distribution files. This archive contains all of the java code and supporting files needed to install and run the scrubber (provided that the needed versions of Java, MySQL and JDOM are present). [file 1472-6947-6-12-S2.zip › src/TestRegex.java]

/**
 * <p>Title: scrubber</p>
 * <p>Description: This class uses the regular expressions to find and replace identifying data in the "<Body>" of the xml file .
 * It writes the replaced strings along with the name of the regex that replaced it in a file "replacedtext.txt"</p>
 *
 *  <p>Copyright: Copyright (c) 2003</p>
 * This file is part of the HMS Pathology Report Scrubber
 *
 * The HMS Pathology Report is free software; you can redistribute it and/or modify
 * it under the terms of the GNU General Public License as published by
 *   the Free Software Foundation; either version 2 of the License, or
 *   (at your option) any later version.
 *
 * The HMS Pathology Report Scrubber is distributed in the hope that it will be useful,
 * but WITHOUT ANY WARRANTY; without even the implied warranty of
 * MERCHANTABILITY or FITNESS FOR A PARTICULAR PURPOSE.  See the
 * GNU General Public License for more details.
 *
 *  You should have received a copy of the GNU General Public License
 * along with this program; if not, write to the Free Software
 *  Foundation, Inc., 59 Temple Place, Suite 330, Boston, MA  02111-1307  USA or check the GNU website at http://www.gnu.org/licenses/gpl.html
 *
 * <p>Company: Harvard Medical School</p>
 * @author Raji Mahaadevan
 * @version 0.1

 */

//This is just a test to see if the regular expression used matches any word within quotes. It works!!
import java.util.*;
import java.util.regex.*;
import java.sql.*;

import java.io.*;


public class TestRegex implements RegexStrings
{
  //String inputString = "CLINICAL: SCC Received in two formalin-filled containers labeled one hundred ten yrs old , dated 12-31-99 with the patients name,o'ANDREAS and dated 12/13/1999 Ando .Part I labeled vertex scalp is a 1.5 x 1.2 x 01 cm shave specimen of skin with a central 1.4 cm friable plaque.  The margins are inked and the specimen has been serially sectioned and entirely submitted as follows :A ends,B-C body.Part II labeled anteri scalp is a 1.6 x 1.5 x 0.1 cm shave specimen of skin with a central 1.5 cm friable yellow plaque. The margins are ked and the specimen has been serially sectioned and entirely submitted as follows:ANDREAS. Specimen received from beth Israel, 200B Pasteur Ave, boston,MA  02145-0000. Email adress is raji@yahoo.bs.net .Ip address is 134.174.166.242";
  protected String inputString ;
  public CrossCheckInDB cc = new CrossCheckInDB();

  public TestRegex()
  {

  }
  /**
   *
   * @param grossDesc ---the string that is to be scrubbed
   * @param bufferOutput --- the output writer
   * @param conn ---connection to the db
   * @return the scrubbed string
   * @throws SQLException
   * @throws IOException
   */
  public String regexTest(String grossDesc,BufferedWriter bufferOutput,Connection conn) throws SQLException,IOException
  {
    inputString = grossDesc;
    String copyOfGross = inputString;
    System.out.println("this is inside the testRegex");


      //System.out.println("input string is 11111    :"+inputString);
      Pattern p17 = Pattern.compile(writtenAge2);
      Matcher m = p17.matcher(inputString);
      System.out.println("this is inside the writtenAge2 regex");
      boolean find= false;
      int end=0;
     //the following lines of code until the end of while loop is for QA purposes
     find = m.find();
     if(find)
     {
       bufferOutput.newLine();
       bufferOutput.write("   writtenAge2   ");

     }

     while(find)
     {
       String matched = m.group();
       bufferOutput.write("     "+matched);
       end  = m.end();
       find = m.find(end) ;
     }
     inputString = inputString.replaceAll(writtenAge2," HHHHHHH ");

     //System.out.println("input string is 11111    :"+inputString);
      Pattern p35 = Pattern.compile(patientName);
      m = p35.matcher(inputString);
      find= false;
      end=0;
      System.out.println("this is inside the patient name regex");
     //the following lines of code until the end of while loop is for QA purposes
     find = m.find();
     if(find)
     {
       bufferOutput.newLine();
       bufferOutput.write("   patient name   ");
     }

     while(find)
     {
       String matched = m.group();
       bufferOutput.write("     "+matched);
       end  = m.end();
       find = m.find(end) ;
     }
     inputString = inputString.replaceAll(patientName," xxxxpatientnamexxxx ");

     Pattern p36 = Pattern.compile(labeledName);
      m = p36.matcher(inputString);
      System.out.println("this is inside the labled name regex");
     //the following lines of code until the end of while loop is for QA purposes
      find= false;
      end=0;
      find = m.find();
     if(find)
     {
       bufferOutput.newLine();
       bufferOutput.write("   labeled name   ");

     }

     while(find)
     {
       String matched = m.group();
       bufferOutput.write("     "+matched);
       end  = m.end();
       find = m.find(end) ;
     }
     inputString = inputString.replaceAll(labeledName," xxxxpatientnamexxxx ");


     Pattern p18 = Pattern.compile(writtenAge1);
     m = p18.matcher(inputString);
     System.out.println("this is inside the writtenAge1 regex");
     find = m.find();
     if(find)
     {
       bufferOutput.newLine();
       bufferOutput.write("   writtenAge1   ");

     }

     while(find)
     {
       String matched = m.group();
       bufferOutput.write("     "+matched);
       end  = m.end();
       find = m.find(end) ;

     }
     inputString = inputString.replaceAll(writtenAge1," KKKKKKK ");

     //ALL AGES FROM ONE HUNDRED ONE TO THIRTY NINE EXCEPT TEEN YEARS
    Pattern p19 = Pattern.compile(writtenAge3);
    m = p19.matcher(inputString);
    System.out.println("this is inside the writtenAge3 regex");
    find = m.find();
    if(find)
    {
      bufferOutput.newLine();
      bufferOutput.write("   writtenAge3   ");

    }
    while(find)
    {
      String matched = m.group();
      bufferOutput.write("     "+matched);
      end  = m.end();
      find = m.find(end) ;
    }
     inputString = inputString.replaceAll(writtenAge3," LLLLLLL ");

     Pattern p20 = Pattern.compile(writtenAge4);
     m = p20.matcher(inputString);
     System.out.println("this is inside the writtenAge4 regex");
     find = m.find();
     if(find)
     {
       bufferOutput.newLine();
       bufferOutput.write("   writtenAge4   ");

     }
     while(find)
     {
            String matched = m.group();
            bufferOutput.write("     "+matched);
            end  = m.end();
            find = m.find(end) ;
     }
     inputString = inputString.replaceAll(writtenAge4," LLLLLLL ");


     Pattern p21 = Pattern.compile(writtenAge5);
     m = p21.matcher(inputString);
     System.out.println("this is inside the writtenAge5 regex");
     find = m.find();
     if(find)
     {
       bufferOutput.newLine();
       bufferOutput.write("   writtenAge5   ");

     }
     while(find)
     {
            String matched = m.group();
            bufferOutput.write("     "+matched);
            end  = m.end();
            find = m.find(end) ;
     }
     inputString = inputString.replaceAll(writtenAge5," WWWWWWWW ");

     Pattern p22 = Pattern.compile(emailAddress);
     m = p22.matcher(inputString);
     System.out.println("this is inside the emailaddress regex");
     find = m.find();
     if(find)
     {
       bufferOutput.newLine();
       bufferOutput.write("   emailAddress   ");

     }
     while(find)
     {
            String matched = m.group();
            bufferOutput.write("     "+matched);
            end  = m.end();
            find = m.find(end) ;
     }
     inputString = inputString.replaceAll(emailAddress,"xxxxxx EEEEEEMail xxxxx");

     Pattern p23 = Pattern.compile(ip);
     m = p23.matcher(inputString);
     System.out.println("this is inside the ip regex");
     find = m.find();
     if(find)
     {
       bufferOutput.newLine();
       bufferOutput.write("   ip   ");

     }
     while(find)
     {
            String matched = m.group();
            bufferOutput.write("     "+matched);
            end  = m.end();
            find = m.find(end) ;
     }
     inputString = inputString.replaceAll(ip," xxxxxxxIPIPIPIPIPxxxxxxxx ");

     Pattern p24 = Pattern.compile(telRegex);
     m = p24.matcher(inputString);
     System.out.println("this is inside the tel regex");
     find = m.find();
     if(find)
     {
       bufferOutput.newLine();
       bufferOutput.write("   TelRegex   ");

     }
     while(find)
     {
            String matched = m.group();
            bufferOutput.write("     "+matched);
            end  = m.end();
            find = m.find(end) ;
     }
     inputString = inputString.replaceAll(telRegex," xxxxxxTELNumberxxxxxx ");

     //replace words that are capitalised after Dr./Doctor(s)/Drs.
    Pattern p11 = Pattern.compile(drRegex);
     m = p11.matcher(inputString);
     System.out.println("this is inside the drRegex regex");
     //the following lines of code until the end of while loop is for QA purposes
     find = m.find();
     if(find)
     {
       bufferOutput.newLine();
       System.out.println("it's finding Dr.");
       bufferOutput.write("   drRegex   ");

     }
     while(find)
     {
       String matched = m.group();
       bufferOutput.write("     "+matched);
       end  = m.end();
       find = m.find(end) ;
     }
    inputString = inputString.replaceAll(drRegex," xxxxDr namexxxxx ");

    //replace words that are capitalised after Dr./Doctor(s)/Drs.
    Pattern p100 = Pattern.compile(olderDrRegex);
     m = p100.matcher(inputString);
     System.out.println("it's finding olderDr.");
     //the following lines of code until the end of while loop is for QA purposes
     find = m.find();
     if(find)
     {
       bufferOutput.newLine();
       bufferOutput.write("   drRegex   ");
     }
     while(find)
     {
       String matched = m.group();
       bufferOutput.write("     "+matched);
       end  = m.end();
       find = m.find(end) ;
     }
    inputString = inputString.replaceAll(olderDrRegex," xxxxDr namexxxxx ");


    //replacing 4 words before facility names
    Pattern p12 = Pattern.compile(facilityRegex);
     m = p12.matcher(inputString);
      System.out.println("this is inside the facility regex");
     //the following lines of code until the end of while loop is for QA purposes
      find = m.find();
     if(find)
     {
       bufferOutput.newLine();
       bufferOutput.write("   facilityRegex   ");

     }
     while(find)
     {
       String matched = m.group();
       bufferOutput.write("     "+matched);
       end  = m.end();
       find = m.find(end) ;
     }
    inputString = inputString.replaceAll(facilityRegex," xxxxFACILITYNAMExxxx ");

    Pattern p37 = Pattern.compile(facilityNameRegex);
     m = p37.matcher(inputString);
     System.out.println("this is inside the facilityname regex");
     //the following lines of code until the end of while loop is for QA purposes
      find = m.find();
     if(find)
     {
       bufferOutput.newLine();
       bufferOutput.write("   facilityNameRegex   ");

     }
     while(find)
     {
       String matched = m.group();
       bufferOutput.write("     "+matched);
       end  = m.end();
       find = m.find(end) ;
     }
    inputString = inputString.replaceAll(facilityNameRegex," xxxxFACILITY NAMExxxx ");


    Pattern p3 = Pattern.compile(regexp);
       m = p3.matcher(inputString);
        System.out.println("this is inside the regexp regex");
       find = m.find();
       end =0;
       if(find)
       {
         bufferOutput.newLine();
         bufferOutput.write("   regexp   ");

       }
       while(find)
       {
         String matched = m.group();
         bufferOutput.write("     "+matched);
         end  = m.end();
         find = m.find(end);
         //System.out.println(" next sequence is matched  "+ find);
       }
        inputString = inputString.replaceAll(regexp," xxxxDDDDDxxxx ");
       //System.out.println("input string is 444444    :"+inputString);


       Pattern p30 = Pattern.compile(date);
       m = p30.matcher(inputString);
       System.out.println("this is inside the date regex");
       find = m.find();
       end =0;
       if(find)
       {
         bufferOutput.newLine();
         bufferOutput.write("   date of the form yyyy-mm-dd   ");

       }
       while(find)
       {
         String matched = m.group();
         bufferOutput.write("     "+matched);
         end  = m.end();
         find = m.find(end);
         //System.out.println(" next sequence is matched  "+ find);
       }
        inputString = inputString.replaceAll(date," xxxxyyyymmddxxxx ");

        Pattern p31 = Pattern.compile(regdate);
        m = p31.matcher(inputString);
        System.out.println("this is inside the regdate regex");
        find = m.find();
        end =0;
        if(find)
        {
          bufferOutput.newLine();
          bufferOutput.write("   date of the form mm-yy or mm-yyyy   ");

        }
        while(find)
       {
         String matched = m.group();
         bufferOutput.write("     "+matched);
         end  = m.end();
         find = m.find(end);
         //System.out.println(" next sequence is matched  "+ find);
       }
       inputString = inputString.replaceAll(regdate," xxxxyyyymmddxxxx ");


       Pattern p60 = Pattern.compile(year);
        m = p60.matcher(inputString);
        System.out.println("this is inside the year regex");
        find = m.find();
        end =0;
        if(find)
        {
          bufferOutput.newLine();
          bufferOutput.write("   year of the form 19_ _ or 20_ _   ");

        }
        while(find)
       {
         String matched = m.group();
         bufferOutput.write("     "+matched);
         end  = m.end();
         find = m.find(end);
         //System.out.println(" next sequence is matched  "+ find);
       }
       inputString = inputString.replaceAll(year," xxxxyyyyxxxx ");


    //Suspicious number after the word accession(or its abbr).
    Pattern p14 = Pattern.compile(accRegex);
     m = p14.matcher(inputString);
     System.out.println("this is inside the accRegex regex");
     //the following lines of code until the end of while loop is for QA purposes
     find = m.find();
     if(find)
     {
       bufferOutput.newLine();
       bufferOutput.write("   accRegex   ");

     }
     while(find)
     {
       String matched = m.group();
       bufferOutput.write("     "+matched);
       end  = m.end();
       find = m.find(end) ;
     }
    inputString = inputString.replaceAll(accRegex," xxxxxxxsuspicious like accession numberxxxxx ");

    //Suspicious accession numbers
     Pattern p33 = Pattern.compile(oddAccession);
     m = p33.matcher(inputString);
     System.out.println("this is inside the oldaccession regex");
     //the following lines of code until the end of while loop is for QA purposes
     find = m.find();
     if(find)
     {
       bufferOutput.newLine();
       bufferOutput.write("   odd accession number   ");

     }
     while(find)
     {
       String matched = m.group();
       bufferOutput.write("     "+matched);
       end  = m.end();
       find = m.find(end) ;
     }
    inputString = inputString.replaceAll(oddAccession," xxxxxxxxaccession numberxxxxx ");

    //Suspicious accession numbers
    Pattern p15 = Pattern.compile(accNumRegex);
     m = p15.matcher(inputString);
     System.out.println("this is inside the accnum regex");
     //the following lines of code until the end of while loop is for QA purposes
     find = m.find();
     if(find)
     {
       bufferOutput.newLine();
       bufferOutput.write("   accNumRegex   ");

     }
     while(find)
     {
       String matched = m.group();
       bufferOutput.write("     "+matched);
       System.out.println("accnumregex matched string is :"+matched);
       end  = m.end();
       find = m.find(end) ;
     }
    inputString = inputString.replaceAll(accNumRegex," xxxxxxxsuspicious number like accNumRegex numberxxxxx ");

    //Suspicious accession numbers
    Pattern p50 = Pattern.compile(accessionRegex);
     m = p50.matcher(inputString);
     System.out.println("this is inside the accession regex");
     //the following lines of code until the end of while loop is for QA purposes
     find = m.find();
     if(find)
     {
       bufferOutput.newLine();
       bufferOutput.write("   accessionRegex   ");

     }
     while(find)
     {
       String matched = m.group();
       bufferOutput.write("     "+matched);
       System.out.println("accessionregex matched string is :"+matched);
       end  = m.end();
       find = m.find(end) ;
     }
    inputString = inputString.replaceAll(accessionRegex," xxxxxxx accession numberxxxxx ");

    //accession numbers of the form P12345(67)?
     Pattern p43 = Pattern.compile(newAccession);
     m = p43.matcher(inputString);
     System.out.println("this is inside the new accession regex");
     //the following lines of code until the end of while loop is for QA purposes
     find = m.find();
     if(find)
     {
       bufferOutput.newLine();
       bufferOutput.write("   new accession number   ");

     }
     while(find)
     {
       String matched = m.group();
       bufferOutput.write("     "+matched);
       end  = m.end();
       find = m.find(end) ;
     }
    inputString = inputString.replaceAll(newAccession," xxxxxxxxnew accession numberxxxxx ");


      Pattern p1 = Pattern.compile(addressRegex);
      Matcher match =  p1.matcher(inputString);
       System.out.println("this is inside the address regex");
      boolean m1 = match.find();
      if(m1)
      {
        bufferOutput.newLine();
        bufferOutput.write("   AddressRegex   ");

      }

      int previousStIndex = 0;
      Vector allStIndex = new Vector();
      while(m1)
      {
        String matched = match.group();
        previousStIndex = match.end();
        bufferOutput.write("    "+matched);
        //trying to see what comes after the street address
       /* Pattern p6 = Pattern.compile("\\s\\w+,");
        Matcher match1 = p6.matcher(inputString);
        matched = match1.group(previousmatch);
        System.out.println("match string starting from the previous match index :"+matched);*/
        m1 = match.find(previousStIndex);
        allStIndex.addElement(new Integer(previousStIndex));
      }
      inputString = inputString.replaceAll(addressRegex," xxxxxStreetAddressxxxxx ");
      //System.out.println("input string is 22222    :"+inputString);

      Pattern p2 = Pattern.compile(addressRege);
      Matcher matcher = p2.matcher(inputString);
       System.out.println("this is inside the address regex2");
      boolean m2 = matcher.find();
      int previousStateIndex = 0;
      Vector allStateIndex = new Vector();
      boolean stateExists = false;
      while(m2)
      {
        String matched = matcher.group();
        previousStateIndex = matcher.end();
        //System.out.println("index value of the state and zip match  :"+previousmatch);
        //System.out.println("state address matched   :"+matched);
        //The problem with the following regex is that it chokes on any word followed by 2 spaces or a word followed by a space and a hyphen.
        String splitStrings[] = Pattern.compile("\\s+|-").split(matched);
        for(int j=0;j<splitStrings.length;j++)
        {

           CrossCheckInDB cc = new CrossCheckInDB();
           Statement statement = conn.createStatement();
           String typeValue = cc.crossCheckTable(splitStrings[j],"states","stateabbr",conn,statement);
					 
           //if the state is matched , it is replaced with "VVVV"
           if(!typeValue.equals("no value"))
           {
             System.out.println("state found is :"+addressRege);
             inputString = inputString.replaceAll(addressRege," xxxxxSTATE NAMExxxxx ");
             break;
           }
         }
        m2 = matcher.find(previousStateIndex);
        allStateIndex.addElement(new Integer(previousStateIndex));
      }

      //Both the allStIndex and allStateIndex contain a city or something else between the 2 indexes. Remove that word(s)
      //located between the 2 indexes.
      /*for(int l=0;l<allStIndex.size() && l<allStateIndex.size();l++)
      {
        int stIndexValue = ((Integer)allStIndex.get(l)).intValue();
        int stateIndexVal = ((Integer)allStateIndex.get(l)).intValue() ;
        System.out.println("index value of the previous match 3 :"+ stateIndexVal);
        System.out.println("index value of the previous match 4 :"+ stIndexValue);
        if(stIndexValue < stateIndexVal)
        {
          StringBuffer convertInput = new StringBuffer(inputString);
          convertInput = convertInput.replace(stIndexValue,stateIndexVal," xxxxxxxxxxxxxx ");
          inputString = convertInput.toString();
        }
      }*/


//Takes out any mention of y(ea)?rs? with a number preceding that
     Pattern p4 = Pattern.compile(ageRegex);
     m = p4.matcher(inputString);
     System.out.println("this is inside the ageRegex");
     find = m.find();
     if(find)
     {
       bufferOutput.newLine();
       bufferOutput.write("   ageRegex   ");

     }
     while(find)
     {
       String matched = m.group();
       bufferOutput.write("     "+matched);
       end  = m.end();
       find = m.find(end) ;
     }
     inputString = inputString.replaceAll(ageRegex," xxxxyyyyyyyyyyyxxxxx ");

     //removes the word "age(d)? " followed by a number.
     Pattern p45 = Pattern.compile(aged);
     m = p45.matcher(inputString);
      System.out.println("this is inside the aged regex");
     find = m.find();
     if(find)
     {
       bufferOutput.newLine();
       bufferOutput.write("   age followed by number   ");

     }
     while(find)
     {
       String matched = m.group();
       bufferOutput.write("     "+matched);
       end  = m.end();
       find = m.find(end) ;
     }
     inputString = inputString.replaceAll(aged," xxxxyyyyyyyyyyyxxxxx ");


     //Takes out any number 1-3 digits followed by m,man,male,f,female,woman.
     Pattern p32 = Pattern.compile(age);
     m = p32.matcher(inputString);
     System.out.println("this is inside the age");
     find = m.find();
     if(find)
     {
       bufferOutput.newLine();
       bufferOutput.write("   age   ");

     }
     while(find)
     {
       String matched = m.group();
       bufferOutput.write("     "+matched);
       end  = m.end();
       find = m.find(end) ;
     }
     inputString = inputString.replaceAll(age," xxxxyyyyyyyyyyyxxxxx ");

     //System.out.println("input string is 55555    :"+inputString);


     //Take out any 5 numbers-4 numbers since they are assumed to be zip codes
     Pattern p5 = Pattern.compile(zipRegex);
     m = p5.matcher(inputString);
     System.out.println("this is inside the zipRegex");
     find = m.find();
     if(find)
     {
       bufferOutput.newLine();
       bufferOutput.write("   zipRegex   ");

     }
     while(find)
     {
       String matched = m.group();
       bufferOutput.write("     "+matched);
       end  = m.end();
       find = m.find(end) ;
     }
     inputString = inputString.replaceAll(zipRegex," xxxxZZZZZZZZZZxxxxx ");
     //System.out.println("input string is 66666    :"+inputString);

     //Take out any 4 digit numbers that look like 19.. or 20.. These are assumed to be 4 digit years.
     Pattern p6 = Pattern.compile(yearRegex);
     m = p6.matcher(inputString);
     System.out.println("this is inside the yearRegex");
     //the following commented code does not work . It's looping.
     find = m.find();
     if(find)
     {
       bufferOutput.newLine();
       bufferOutput.write("   yearRegex   ");

     }
     while(find)
     {
       String matched = m.group();
       bufferOutput.write("     "+matched);
       end  = m.end();
       find = m.find(end) ;
     }
     inputString = inputString.replaceAll(yearRegex," xxxxYEARxxx ");
     //System.out.println("input string is 77777    :"+inputString);

     //take out any 2 digit numbers which start with a single quote.
     Pattern p7 = Pattern.compile(digit2YearRegex);
     m = p7.matcher(inputString);
     System.out.println("this is inside the dgit2yearRegex");
     //the following lines of code until the end of while loop is for QA purposes
     find = m.find();
     if(find)
     {
       bufferOutput.newLine();
       bufferOutput.write("   digit2YearRegex   ");

     }
     while(find)
     {
       String matched = m.group();
       bufferOutput.write("     "+matched);
       end  = m.end();
       find = m.find(end) ;
     }
     inputString = inputString.replaceAll(digit2YearRegex," xxx2 digit yearxxx ");
     //System.out.println("input string is 88888    :"+inputString);

     //replacing BIDMC/BID/MGH/BWH/BethIsrael etc in gross
     Pattern p8 = Pattern.compile(hospitalRegex);
     m = p8.matcher(inputString);
     System.out.println("this is inside the hospitalRegex");
     //the following lines of code until the end of while loop is for QA purposes
     find = m.find();
     if(find)
     {
       bufferOutput.newLine();
       bufferOutput.write("   HospitalRegex   ");

     }
     while(find)
     {
       String matched = m.group();
       bufferOutput.write("     "+matched);
       end  = m.end();
       find = m.find(end) ;
     }
     inputString = inputString.replaceAll(hospitalRegex," xxxHOSPITAL NAMExxx ");

   //replacing any 4 words before and one word after a specialty qualification like MT
     Pattern p9 = Pattern.compile(qualificRegex);
     m = p9.matcher(inputString);
     System.out.println("this is inside the qualificRegex");
     //the following lines of code until the end of while loop is for QA purposes
     find = m.find();
     if(find)
     {
       bufferOutput.newLine();
       bufferOutput.write(" qualificRegex  ");

     }
     while(find)
     {
       String matched = m.group();
       bufferOutput.write("     "+matched);
       end  = m.end();
       find = m.find(end) ;
     }
    inputString = inputString.replaceAll(qualificRegex,"***Doctor's name before qualification*****");

    //replacing any 4 words before a degree like MS,PHD etc
    Pattern p10 = Pattern.compile(degreeRegex);
     m = p10.matcher(inputString);
      System.out.println("this is inside the DegreeRegex");
     //the following lines of code until the end of while loop is for QA purposes
     find = m.find();
     if(find)
     {
       bufferOutput.newLine();
       bufferOutput.write("  DegreeRegex   ");

     }
     while(find)
     {
       String matched = m.group();
       bufferOutput.write("     "+matched);
       end  = m.end();
       find = m.find(end) ;
     }
    inputString = inputString.replaceAll(degreeRegex," xxxxDegREE Regexxxxxx ");

   //suspicious numbers/accession numbers
    Pattern p13 = Pattern.compile(ssn);
     m = p13.matcher(inputString);
     System.out.println("this is inside the ssn");
     //the following lines of code until the end of while loop is for QA purposes
     find = m.find();
     if(find)
     {
       bufferOutput.newLine();
       bufferOutput.write("  ssn   ");

     }
     while(find)
     {
       String matched = m.group();
       bufferOutput.write("     "+matched);
       end  = m.end();
       find = m.find(end) ;
     }
    inputString = inputString.replaceAll(ssn," xxxxxxxxxsuspicious number like SSNxxxxxxxx ");


    //suspicious number 4-15 numbers
     Pattern p16 = Pattern.compile(suspiciousNum);
     m = p16.matcher(inputString);
     System.out.println("this is inside the suspiciousnum Regex");
     //the following lines of code until the end of while loop is for QA purposes
      find = m.find();
     if(find)
     {
       bufferOutput.newLine();
       bufferOutput.write("   suspiciousNum   ");

     }
     while(find)
     {
       String matched = m.group();
       bufferOutput.write("     "+matched);
       end  = m.end();
       find = m.find(end) ;
     }
    inputString = inputString.replaceAll(suspiciousNum," xxxxxxxsuspicious number 4-15 charactersxxxxxxx ");


    Pattern p25 = Pattern.compile(specialWords);
     m = p25.matcher(inputString);
     System.out.println("this is inside the specialwords Regex");
     //the following lines of code until the end of while loop is for QA purposes
      find = m.find();
     if(find)
     {
       bufferOutput.newLine();
       bufferOutput.write("   specialWords   ");

     }
     while(find)
     {
       String matched = m.group();
       bufferOutput.write("     "+matched);
       end  = m.end();
       find = m.find(end) ;
     }
    inputString = inputString.replaceAll(specialWords,"******Special Words*******");

    //Replaces all words which begin with O' or Mc or Mac
    Pattern p26 = Pattern.compile(specialNames);
    m = p26.matcher(inputString);
    System.out.println("this is inside the specialnames Regex");
    //the following lines of code until the end of while loop is for QA purposes
    find = m.find();
    if(find){
      bufferOutput.newLine();
      bufferOutput.write("   specialNames   ");

    }
    while(find)
    {
        String matched = m.group();
        bufferOutput.write("     "+matched);
        end  = m.end();
        find = m.find(end) ;
    }
    inputString = inputString.replaceAll(specialNames," xxxxxxxSpecial Namesxxxxxxx ");

    //Replaces all words which begin with O' or Mc or Mac
    Pattern p27 = Pattern.compile(titles);
    m = p27.matcher(inputString);
    System.out.println("this is inside the titles");
    //the following lines of code until the end of while loop is for QA purposes
     find = m.find();
    if(find)
    {
      bufferOutput.newLine();
      bufferOutput.write("   titles   ");

    }
    while(find)
    {
        String matched = m.group();
        bufferOutput.write("     "+matched);
        end  = m.end();
        find = m.find(end) ;
    }
    inputString = inputString.replaceAll(titles," xxxxxxxTitlesxxxxxxx ");

    Pattern p28 = Pattern.compile(titleThird);
    m = p28.matcher(inputString);
    System.out.println("this is inside the titleThird");
    //the following lines of code until the end of while loop is for QA purposes
     find = m.find();
    if(find)
    {
      bufferOutput.newLine();
      bufferOutput.write("   titleThird   ");

    }
    while(find)
    {
        String matched = m.group();
        bufferOutput.write("     "+matched);
        end  = m.end();
        find = m.find(end) ;
    }
    inputString = inputString.replaceAll(titleThird," xxxxxxxTitleThirdxxxxxxx ");


    Pattern p128 = Pattern.compile(mrnRegex);
    m = p128.matcher(inputString);
    System.out.println("this is inside the mrnRegex");
    //the following lines of code until the end of while loop is for QA purposes
     find = m.find();
    if(find)
    {
      bufferOutput.newLine();
      bufferOutput.write("   mrnRegex   ");

    }
    while(find)
    {
        String matched = m.group();
        bufferOutput.write("     "+matched);
        end  = m.end();
        find = m.find(end) ;
    }
    inputString = inputString.replaceAll(mrnRegex," xxxxxxxmedical record numberxxxxxxx ");

//Only for childrens. The pattern does not occur in other hospital reports.
    /*Pattern p99= Pattern.compile(childrensRegex);
     m = p99.matcher(inputString);
     System.out.println("this is inside the childrens Regex");
     //the following lines of code until the end of while loop is for QA purposes
     find = m.find();
     if(find)
     {
       bufferOutput.newLine();
       bufferOutput.write("   childrensRegex   ");

     }
     while(find)
     {
       String matched = m.group();
       bufferOutput.write("     "+matched);
       end  = m.end();
       find = m.find(end) ;
     }
    inputString = inputString.replaceAll(childrensRegex," xxxxxxxsuspicious like Dr namesxxxxx ");*/

     Pattern p99= Pattern.compile(newKeyWordRegex);
     m = p99.matcher(inputString);
     System.out.println("this is inside the newkeyword Regex");
     //the following lines of code until the end of while loop is for QA purposes
     find = m.find();
     if(find)
     {
       bufferOutput.newLine();
       bufferOutput.write("   nweKeyWordRegex   ");

     }
     while(find)
     {
       String matched = m.group();
       bufferOutput.write("     "+matched);
       end  = m.end();
       find = m.find(end) ;
     }
    inputString = inputString.replaceAll(newKeyWordRegex," xxxxxxxDr names following keywordsxxxxx ");

    Pattern p199= Pattern.compile(reviewedKeyword);
     m = p199.matcher(inputString);
     System.out.println("this is inside the newkeyword Regex");
     //the following lines of code until the end of while loop is for QA purposes
     find = m.find();
     if(find)
     {
       bufferOutput.newLine();
       bufferOutput.write("   reviewedKeyword   ");

     }
     while(find)
     {
       String matched = m.group();
       bufferOutput.write("     "+matched);
       end  = m.end();
       find = m.find(end) ;
     }
    inputString = inputString.replaceAll(reviewedKeyword," xxxxxxxDr names preceding keyword reviewedxxxxx ");


      //cross each word in the report with the table Names. the method replaceCharacters calls crossCheckTable in the class CrossCheckInDB
      System.out.println("this is inside the testRegex");
      inputString = cc.replaceCharacters(inputString,bufferOutput,conn);
      return inputString;
  }


  /*public static void main(String args[]) throws SQLException
  {
    TestRegex tr = new TestRegex();
    tr.regexTest(inputString);


  }*/
}
