# Supplementary material for: Development and evaluation of an open source software tool for deidentification of pathology reports
Source: BMC Med Inform Decis Mak. 2006 Mar 6;6:12. doi: 10.1186/1472-6947-6-12 (PMC1421388; doi:10.1186/1472-6947-6-12)
Supplement: Additional File 1 — This is a text file, which contains the java code with the approximately 50 regular expressions used by the scrubber software. It is provided as a separate text file as a convenience. [file 1472-6947-6-12-S1.txt]

/**
 * <p>Title: scrubber</p>
 * <p>Description: This class has the regular expressions that are used to find identifying information in the body of the
 * pathology report</p>
 *
 *  <p>Copyright: Copyright (c) 2003-2005</p>
 * This file is part of the HMS Pathology Report Scrubber
 * This version is intended as supplementary information to accompany a manuscript describing the HMS Pathology Report Scrubber.
 *
 * <p>Company: Harvard Medical School</p>
 * @author Raji Mahaadevan
 * @version 1.0
 * date of this file: 10/28/2005
 */

interface RegexStrings
{

//prefix and suffix anything in quotes with "????????"
 // public static final String regex = "\"[^\"]*\"";

 //To take out date of the form yyyy/m/d or yyyy/mm/dd or yyyy/mm/d or yyyy/m/dd
 public static final String date = "[^a-z^A-Z^0-9]\\d{4}[-./][0-3]?[0-9][-./][0-3]?[0-9]";

//take out dates of the form mm/yyyy or mm/yy
 public static final String regdate = "[^a-z^A-Z^0-9]([1][0-9]|0?[1-9])[-/](19|20)?[0-9]{2}[^a-z^A-Z^%]+";

  //Take out any dates in the format M/D/YY , M/D/YYYY, mm/dd/yyyy , mm/dd/yy , dd/mm/yy ,dd/mm/yyyy.The separator can be any of the following characters : ".","/","-"

  public static final String regexp = "[^a-z^A-Z^0-9][0-3]?[0-9][-./][0-3]?[0-9][-./][0-9]{2,4}[^a-z^A-Z^%]+";

  //take out any year of the form 19-- or 20--
  public static final String year = "[^a-z^A-Z^0-9](19|20)[0-9]{2}[^a-z^A-Z^0-9]";

 //this works to take out any mention of the age.(or of this form -- "aged over 50"
   public static final String aged = "[^a-z^A-Z^0-9](([Aa]ged?|AGED?)[^a-z^A-Z^0-9]+?((over)[^a-z^A-Z^0-9]+)?[0-9]{1,3}[^a-z^A-Z^0-9])";

   //this works to take out any mention of age (even fractions of the form 24 6/7th, 39 and 6/7th, 39 6/7)
   public static final String ageRegex = "[^a-z^A-Z^0-9](([0-9]{1,3}[^a-z^A-Z^0-9]+)([Aa]nd|AND)?([^a-z^A-Z^0-9]+)?([0-9]{1,3}(/)[0-9]{1,3})?(th)?([^a-z^A-Z^0-9]+)?(([yY](ea)?rs?)|([Ww]eeks?)|([Dd]ays?)|([Mm]onths?)|(MONTHS?)|(Y(EA)?RS?)|(WEEKS?)|(DAYS?)))[^a-z^A-Z^0-9]";

    //This should take out any mention of age followed by woman/man/male/female/m/f/yo/(y/o)/y.o and other variations of y.o

   public static final String age = "[^a-z^A-Z^0-9]([0-9]{1,3}[^a-z^A-Z^0-9]+([Mm](ale)?|[Ff](emale)?|[Ww](oman)?|[Mm](an)?|([Yy]([^a-z^A-Z^0-9]+)?[Oo]))[^a-z^A-Z^0-9])";

  //any word "\\w+[^a-z^A-Z]+".
  public static final String reg = "\\w+[^a-z^A-Z^0-9]+";

//the following regex does this --- any number may be followed by an alpha(to take care of 200A longwood ave) ,followed by a space,one or more words separated by space and followed by one of the list of synonyms for street which is followed by a space or a comma .
  public static final String addressRegex = "[^a-z^A-Z][0-9]{1,6}(\\w+)?\\s(\\w+\\s)+([sS]t|[sS]treet|[aA]venue|[aA]ve|[Bb]lvd|[bB]oulevard|[sS]uite|[pP]ark|[dD]rive|[dD]r|[lL]ane|[lL]n|[Ww]ay|[Pp]ky|[pP]arkway|[Rr]oute|rt|RT|Rt|[rR]oad|[rR]d|[pP]ass|Square|Sq|[Pp]laza|[lL]ink|[bB]end|[gG]ardens|[cC]ircle|[rR]ow|[tT]urn|[hH]wy|[hH]ighway|[cC]ir|[cC]ourt|[cC]rossing|[tT]rail|[rR]un|[pP]ike|[tT]errace|Place|[pP]l|[lL]oop|[pP]arade|[aA]lley)[^A-Za-z]?(\\.)?[\\s,]?([A-Z][a-zA-Z]+[^a-z^A-Z^0-9]+){1,5}((\\d{5}(-)\\d{4})|(\\d{5}))?[^a-z^A-Z^0-9]?";
// to include or not --- overlook, landing ,mews ,space,approach,entrance,Path,Chase,Walk,Close

//This will match all words followed by one or more hyphens or spaces and a 5 digit or a 5-4 digit number. Cross check this with the state database to see if it matches any state name or state abbr. If it does , remove.
  public static final String addressRege = "[^a-z^A-Z]\\w+[\\s,-]+((\\d{5}(-)\\d{4})|(\\d{5}))[^a-z^A-Z]";

//This matches all ages from one hundred one to one hundred thirty nine except 120-139
 public static final String writtenAge3 = "\\s+([Oo][Nn][Ee])?\\s+[Hh][Uu][Nn][Dd][Rr][Ee][Dd][-\\s]?(([Tt][Ww][Ee][Nn][Tt][Yy])|([Tt][hH][iI][Rr][Tt][Yy]))?[\\s]?([Oo][Nn][Ee]|[Tt][Ww][Oo]|[Tt][Hh][Rr][Ee][Ee]|[Ff][Oo][Uu][Rr]|[Ff][Ii][Vv][Ee]|[sS][Ii][Xx]|[Ss][Ee][Vv][Ee][Nn]|[Ee][Ii][Gg][Hh][Tt]|[Nn][Ii][Nn][Ee])?[-\\s]?(([Yy]ears?)|([Mm]onths?)|([Dd]ays?)|([Ww]eeks?)|([Ww]ks?\\.?))(\\s+(([Oo]ld)|([Oo]f\\s+[Aa]ge)))?\\s";

//all ages from 110 to 119
 public static final String writtenAge2 = "\\s+([Oo][Nn][Ee])?\\s+[Hh][Uu][Nn][Dd][Rr][Ee][Dd][-\\s]?([Tt][Ee][Nn]|[Ee][Ll][Ee][Vv][Ee][Nn]|[Tt][Ww][Ee][Ll][Vv][Ee]|[Tt][Hh][Ii][Rr][Tt][Ee][Ee][Nn]|[Ff][Oo][Uu][Rr][Tt][Ee][Ee][Nn]|[Ff][Ii][Ff][Tt][Ee][Ee][Nn]|[sS][Ii][Xx][Tt][Ee][Ee][Nn]|[Ss][Ee][Vv][Ee][Nn][Tt][Ee][Ee][Nn]|[Ee][Ii][Gg][Hh][Tt][Ee][Ee][Nn]|[Nn][Ii][Nn][Ee][Tt][Ee][Ee][Nn])?[-\\s]?((one-half)|(half)|(one-qua(r)?ter)|(qua(r)?ter)|(three-qua(r)?ters)|(three qua(r)?ters)|(three-fourths?)|(three fourths?))?((y(ea)?rs?)|(months?)|(days?)|(weeks?)|(wks?\\.?))(\\s+((old)|(of\\s+age)))?\\s";

//all ages 10-100 divisible by 10.
 public static final String writtenAge1 = "(\\s)+([Tt][Ee][Nn]|[Tt][Ww][Ee][Nn][Tt][Yy]|[Tt][hH][iI][Rr][Tt][Yy]|[Ff][Oo][Rr][Tt][Yy]|[Ff][Ii][Ff][Tt][Yy]|[Ss][Ii][Xx][Tt][Yy]|[Ss][Ee][Vv][Ee][Nn][Tt][Yy]|[Ee][Ii][Gg][Hh][Tt][Yy]|[Nn][Ii][Nn][Ee]?[Tt][Yy]|[Hh][Uu][Nn][Dd][Rr][Ee][Dd])[-\\s]?((one-half)|(half)|(one-qua(r)?ter)|(qua(r)?ter)|(three-qua(r)?ters)|(three qua(r)?ters)|(three-fourths?)|(three fourths?))?((y(ea)?rs?)|(months?)|(days?)|(weeks?)|(wks?\\.?))(\\s+((old)|(of\\s+age)))?\\s";

//All ages from 20-99.
 public static final String writtenAge4 = "(\\s)(([Tt][Ww][Ee][Nn][Tt][Yy])|([Tt][hH][iI][Rr][Tt][Yy])|[Ff]orty|[Ff]ifty|[Ss]ixty|[Ss]eventy|[Ee]ighty|[Nn]ine?ty)[-\\s]?([Oo][Nn][Ee]|[Tt][Ww][Oo]|[Tt][Hh][Rr][Ee][Ee]|[Ff][Oo][Uu][Rr]|[Ff][Ii][Vv][Ee]|[sS][Ii][Xx]|[Ss][Ee][Vv][Ee][Nn]|[Ee][Ii][Gg][Hh][Tt]|[Nn][Ii][Nn][Ee])?[-\\s]?((one-half)|(half)|(one-qua(r)?ter)|(qua(r)?ter)|(three-qua(r)?ters)|(three qua(r)?ters)|(three-fourths?)|(three fourths?))?(([yY](ea)?rs?)|([Mm]onths?)|([Dd]ays?)|([Ww]eeks?)|([Ww]ks?\\.?))(\\s+(([Oo]ld)|([Oo]f\\s+[Aa]ge)))?\\s";
//All ages from 1-19
 //String writtenAge5 = "\\s(((aged?\\s+)+(one|two|three|four|five|six|seven|eight|nine)\\s+)?((y(ea)?rs?)|(months?)|(days?)|(weeks?)|(wks?\\.?))\\s+((old)|(of\\s+age)))\\s";
 public static final String writtenAge5 = "\\s((aged|AGED)?(\\s+)?([Oo][Nn][Ee]|[Tt][Ww][Oo]|[Tt][Hh][Rr][Ee][Ee]|[Ff][Oo][Uu][Rr]|[Ff][Ii][Vv][Ee]|[sS][Ii][Xx]|[Ss][Ee][Vv][Ee][Nn]|[Ee][Ii][Gg][Hh][Tt]|[Nn][Ii][Nn][Ee]|[Tt][Ee][Nn]|[Ee][Ll][Ee][Vv][Ee][Nn]|[Tt][Ww][Ee][Ll][Vv][Ee]|[Tt][Hh][Ii][Rr][Tt][Ee][Ee][Nn]|[Ff][Oo][Uu][Rr][Tt][Ee][Ee][Nn]|[Ff][Ii][Ff][Tt][Ee][Ee][Nn]|[sS][Ii][Xx][Tt][Ee][Ee][Nn]|[Ss][Ee][Vv][Ee][Nn][Tt][Ee][Ee][Nn]|[Ee][Ii][Gg][Hh][Tt][Ee][Ee][Nn]|[Nn][Ii][Nn][Ee][Tt][Ee][Ee][Nn]))[-\\s]?((one-half)|(half)|(one-qua(r)?ter)|(qua(r)?ter)|(three-qua(r)?ters)|(three qua(r)?ters)|(three-fourths?)|(three fourths?))?((y(ea)?rs?)|(months?)|(days?)|(weeks?)|(wks?\\.?))([-\\s]\\s+?((old)|(of\\s+age)))?\\s";

//supposed to match email addresses.Taken from Regexlib.com. Can an email start with a non-alphanumeric?
  public static final String emailAddress = "([a-zA-Z0-9_\\-])+(\\.([a-zA-Z0-9_\\-])+)*@((\\[(((([0-1])?([0-9])?[0-9])|(2[0-4][0-9])|(2[0-5][0-5])))\\.(((([0-1])?([0-9])?[0-9])|(2[0-4][0-9])|(2[0-5][0-5])))\\.(((([0-1])?([0-9])?[0-9])|(2[0-4][0-9])|(2[0-5][0-5])))\\.(((([0-1])?([0-9])?[0-9])|(2[0-4][0-9])|(2[0-5][0-5]))\\]))|((([a-zA-Z0-9])+(([\\-])+([a-zA-Z0-9])+)*\\.)+([a-zA-Z])+(([\\-])+([a-zA-Z0-9])+)*))";

//matches IP address except of the form [1200.5.4.3], [abc.def.ghi.jkl], [255.foo.bar.1] .Taken from regexlib.com
  public static final String ip = "(25[0-5]|2[0-4][0-9]|[0-1]{1}[0-9]{2}|[1-9]{1}[0-9]{1}|[1-9])\\.(25[0-5]|2[0-4][0-9]|[0-1]{1}[0-9]{2}|[1-9]{1}[0-9]{1}|[1-9]|0)\\.(25[0-5]|2[0-4][0-9]|[0-1]{1}[0-9]{2}|[1-9]{1}[0-9]{1}|[1-9]|0)\\.(25[0-5]|2[0-4][0-9]|[0-1]{1}[0-9]{2}|[1-9]{1}[0-9]{1}|[0-9])";

  //Take out any 5 numbers-4 numbers since they are assumed to be zip codes
   public static final String zipRegex = "[^a-z^A-Z^0-9](\\d{5}(-)\\d{4})";

   //Take out any 4 digit numbers that look like 19.. or 20.. These are assumed to be 4 digit years.
  public static final String yearRegex = "[^a-z^A-Z^0-9](19|20)[0-9]{2}\\s";

  //take out any 2 digit numbers which start with a single quote.
  public static final String digit2YearRegex = "[^a-z^A-Z^0-9]\\'[0-9][0-9]\\s";

  //Take out any telephone numbers
  public static final String telRegex = "[^a-z^A-Z^0-9]+\\(?[1-9][0-9]{2}[\\)\\s-]?[1-9][0-9]{2}[\\s-]?[0-9]{4}\\s+";

  //Hospital names
  public static final String hospitalRegex = "[^a-z^A-Z^0-9]((BIDMC)|(Beth\\s+Israel\\s+Deaconess?\\s+Medical?\\s+Center?)|(HMFP)|(MGH)|(BWH)|(DFCI)|(BID)|(MEEI)|(HCHP)|(HPHC))";

  //this line looks for up to four "words" before MT and one word after it (for specialty qualifications)
 public static final String qualificRegex = "[^a-z^A-Z^0-9]+([^ ]+\\s+){1,4}M[.]? ?T[.]?\\s+[^ ]+\\s";

// this next set of lines look for a string with exactly four "words" before MD/DO/PHD/MS/
// consider adding other degree types - eg english types, PA, NP, MA, RN etc
  public static final String degreeRegex = "[^a-z^A-Z^0-9]+([A-Z]+[^a-z^A-Z^0-9]+){1,4}((M(.)?D(.)?)|(D(.)?O(.)?)|(Ph(.)?D(.)?)|(M(.)?S(.)?)|(M(.)?T(.)?))[^a-z^A-Z^0-9]";

// this line looks for DR|doctor followed by up to six "words"
  public static final String drRegex = "[^a-z^A-Z^0-9]+(([dD][Rr]([Ss])?)|([Dd]octor)s?|(DOCTORS?))[.](\\s+)?([A-Z]([a-zA-Z]+)?([^a-z^A-Z^0-9]+|(and)|(AND))+){1,8}";

  //put the older Dr regex. this should be a safety net incase the above regex is not satisfied.
  public static final String olderDrRegex = "[^a-z^A-Z^0-9]+(([dD][Rr]([Ss])?)|([Dd]octor)s?|(DOCTORS?))[^a-zA-Z^0-9]+(\\w+[^a-z^A-Z^0-9]+){1,3}";

//This is a new facility regex and should be executed before the following facilitynameregex
  public static final String facilityRegex = "[^a-z^A-Z^0-9]+(of|OF|from|FROM|to|TO|BY|by|for|FOR|AT|at|label(l)?ed|LABEL(L)?ED|IN|in|with|WITH)[^a-z^A-Z^0-9]+([A-Z][a-zA-Z]+[^a-z^A-Z^0-9]+){1,6}((Medical\\s+Center)|(Hospital)|(HOSPITAL)|(HEALTH\\s+CENTER)|(INC)|(Inc)|(Health\\s+Center)|(Health\\s+Services)|(HEALTH\\s+SERVICES)|(Clinic)s?|([dD]iagnostics)|(DIAGNOSTICS)|(Laboratories)|(LABORATORIES)|(LABORATORY)|([lL]aboratory)|(MEDICAL\\s+CENTER)|(MEDICAL\\s+ASSOCIATES)|(IMPATH)|(PERMANENTE)|(INSTITUTE)|(impath)|(permanente)|(institute)|(medical\\s+associates))[^a-z^A-Z^0-9]+([A-Z][a-zA-Z]+[^a-z^A-Z^0-9]+){0,4}";

// this set of line looks for health facility names and takes out up to four words before the key word
 public static final String facilityNameRegex = "[^a-z^A-Z^0-9]+([^ ]+\\s+){1,4}((Medical\\s+Center)|(Hospital)|(HOSPITAL)|(HEALTH\\s+CENTER)|(INC)|(Inc)|(Health\\s+Center)|(Health\\s+Services)|(HEALTH\\s+SERVICES)|(Clinic)s?|([dD]iagnostics)|(DIAGNOSTICS)|(Laboratories)|(LABORATORIES)|(LABORATORY)|([lL]aboratory)|(MEDICAL\\s+CENTER)|(CLINIC)S?|(MEDICAL\\s+ASSOCIATES)|(IMPATH)|(PERMANENTE)|(INSTITUTE)|(impath)|(permanente)|(institute)|(Medical\\s+Associates))[^a-z^A-Z]+([A-Z][a-z]+[^a-z^A-Z^0-9]+){0,4}";

// note that these come after the other known identifiers like pt ssn, acc num, etc
 public static final String ssn = "[^a-z^A-Z^0-9]+[0-9]{3}-[0-9]{2}-[0-9]{4}";

//suspicious number 4-15 digits
 public static final String suspiciousNum = "[^a-z^A-Z^0-9]+[0-9]{5,15}[^a-z^A-Z]";

// this looks for key words to identify accession numbers by the word accession or any abbreviated form
 public static final String accRegex = "[^a-z^A-Z^.](([Aa][Cc][Cc]\\.?)|([Aa][Cc][Cc][Ee][Ss][Ss][Ii][Oo][Nn])|([Cc][Aa][Ss][Ee]))[^A-Z^a-z^0-9]+(([Nn][Uu][Mm]\\.?)|(#)|[Nn]umber|NUMBER)[^A-Z^a-z^0-9]+[a-zA-Z]{1,3}[0-9]{1,12}[a-zA-Z]{0,3}[^A-Z^a-z^0-9]";

// this looks for many common accession number forms ( THE SCRUBBED FILE WAS PRODUCED BY ANOTHER VERSION WHICH HAD THE FOLLOWING REGEX STARTING WITH [^A-Z^a-z^.]
 public static final String accNumRegex = "[^a-z^A-Z^.]([A-Z]{0,3}[0-9]{1,5}[-:.\\s/])?[A-Z]{1,2}[0-9]{1,4}[-.:/][A-Z]{0,3}[0-9]{0,7}[A-Z]{0,2}[^a-z^A-Z^%]([0-9][^a-z^A-Z^%])?(^cm^gm(s)?^gram(s)?^x)?";

//takes care of odd accession  numbers not caught by the above regex . These incl. the following egs. 1) a11a11111
 public static final String oddAccession = "[^a-z^A-Z^.][a-zA-Z]{1,2}\\d{1,5}[-.\\s:/]?[a-zA-Z]{1,3}\\d{1,5}([-.\\s:/]\\d{1,3})?[^a-z^A-Z^0-9]";

 //takes care of accession numbers of the form a1234556 - wht abt 00:SP15432:--it takes out :SP15432:
 public static final String newAccession = "[^a-z^A-Z^.][0-9]{0,3}[^a-z^A-Z^.]?[a-zA-Z]{1,3}\\d{1,7}[^a-z^A-Z^0-9]";

 //new accession number regex to catch accession numbers like 1) A-11-11111-A1 2) A-11-111 3) aa-11-1111 (if delimited by a dot, it takes out 2.6 or 3.2 etc which occurs in most reports as the size of some specimens).
 public static final String accessionRegex ="[^a-z^A-Z^.]([A-Za-z]{1,3}[-./])?\\d{1,3}[-:/]\\d{1,6}([-:/][A-Za-z]{1,2}\\d{1,2})?[^A-z^a-z^0-9]";

 //take out medical record number of the form 111 11 11.
 public static final String mrnRegex= "[^a-z^A-Z^.]\\d{3}[^a-z^A-Z^0-9^.]+\\d{2,3}[^a-z^A-Z^0-9^.]+\\d{2,4}[^a-z^A-Z^0-9]";

 //This matches 4 words after received from ,labeled ,patients name etc. It is assumed that the words following the mentioned keywords are not already removed.
 public static final String specialWords = "[^a-z^A-Z^0-9]([Rr]eviewed by|[Cc]alled to|[Rr]eported to)\\s+([a-zA-Z]+([^a-z^A-Z^0-9]+|(and)|(AND))){1,4}";

 //Match all words with O' or Mc
 public static final String specialNames = "[^a-z^A-Z^0-9](O\\'|M[Aa]?[cC])\\w+[^a-z^A-Z^0-9]?";

 //Match all jr and sr
 public static final String titles = "[^a-z^A-Z^0-9]+([Jj][rR]|[Ss][rR])\\.?[^a-z^A-Z^0-9]?";

 //Match all roman numeral III
 public static final String titleThird = "[^a-z^A-Z^0-9]+(^[Pp]art|^[Gg]rade):?\\s+III\\.?";

//remove any word enclosed within quotes after "patient's name"
 public static final String patientName = "[^a-z^A-Z^0-9]+(((patient(')?(s)?)\\s+(name))[^a-z^A-Z^0-9^\"]+(is)?\"\\w+[^a-z^A-Z]+\\w+[^a-z^A-Z]+)";

 //same as patient name except to take out names that come after "labeled"
 //public static final String labeledName = "(label(l)?ed[^a-z^A-Z^0-9^\"]+\"[A-Z][a-zA-Z]+[^a-z^A-Z^0-9]+[xX]{3,15}[^a-z^A-Z^0-9]+[a-zA-Z]+)";
  //this is a simplied form of the above regex. Does the first letter after quotes need to be capitalised?
  public static final String labeledName =  "[^a-z^A-Z^0-9]+(label(l)?ed[^a-z^A-Z^0-9^\"]+\"[^a-z^A-Z^0-9]?([a-zA-Z]+[^a-z^A-Z^0-9]+){3})";

//this is to capture dr names which follows keywords but wihtout any qualifications before or after the name.
  public static final String newKeyWordRegex ="[^a-z^A-Z^0-9]+(reviewed|diagnosed|diagnosis|notified)[^a-z^A-Z^0-9]+(by)[^a-z^A-Z^0-9]+([a-zA-Z]+[^a-z^A-Z^0-9]+){3}";

  //reviewed keyword
  public static final String reviewedKeyword = "[^a-z^A-Z^0-9]+([a-zA-Z]+[^a-z^A-Z^0-9]+){3}([Rr]eviewed|REVIEWED)[^a-z^A-Z^0-9]+";

  //the following regex is for taking out names of doctors and technicians when there is no degree or Dr. but is followed by /kcl or /pc or something like that.
 // public static final String childrensRegex = "[^a-z^A-Z^0-9]+[a-zA-Z]+[^a-z^A-Z^0-9]+[a-zA-Z]+[^a-z^A-Z^0-9]+[a-zA-Z]+[^a-z^A-Z^0-9]+[/][a-zA-Z]{2,3}[^a-z^A-Z^0-9]+";
}
